# Supplementary material for: Integrated transcriptome and single-cell sequencing analysis identify blood-pancreas shared lncRNA biomarkers in new-onset T2DM
Source: PLoS One. 2026 Mar 31;21(3):e0345359. doi: 10.1371/journal.pone.0345359 (PMC13037964; doi:10.1371/journal.pone.0345359)
Supplement: S2 Table — (XLSX) [file pone.0345359.s004.xlsx]

## Sheet: Sheet1
S2 Table. LncRNAs contained in the greenyellow and the darkmagenta module.
MSTRG.1059.1	ENST00000313737	MSTRG.12804.1	ENST00000464333
MSTRG.10629.3	ENST00000332858	MSTRG.1281.1	ENST00000464365
MSTRG.107159.56	ENST00000356499	MSTRG.12845.9	ENST00000465051
MSTRG.107188.1	ENST00000366218	MSTRG.13134.1	ENST00000466567
MSTRG.107334.1	ENST00000368971	MSTRG.13602.1	ENST00000466614
MSTRG.107389.1	ENST00000369320	MSTRG.13627.1	ENST00000467105
MSTRG.13669.1	ENST00000369391	MSTRG.13655.1	ENST00000468274
MSTRG.1367.1	ENST00000376775	MSTRG.20285.1	ENST00000468646
MSTRG.13822.1	ENST00000377542	MSTRG.20360.1	ENST00000468690
MSTRG.13830.1	ENST00000379253	MSTRG.20368.1	ENST00000468964
MSTRG.13851.1	ENST00000408887	MSTRG.20402.1	ENST00000468966
MSTRG.13852.1	ENST00000412436	MSTRG.20510.1	ENST00000469381
MSTRG.14161.1	ENST00000412593	MSTRG.20640.1	ENST00000469976
MSTRG.14232.1	ENST00000412669	MSTRG.21335.1	ENST00000470306
MSTRG.14891.1	ENST00000417185	MSTRG.21397.1	ENST00000470668
MSTRG.15039.1	ENST00000417605	MSTRG.21454.22	ENST00000470741
MSTRG.15207.1	ENST00000417947	MSTRG.21659.1	ENST00000471008
MSTRG.15234.1	ENST00000421904	MSTRG.21790.1	ENST00000471157
MSTRG.15535.1	ENST00000424245	MSTRG.22068.1	ENST00000471247
MSTRG.1559.1	ENST00000426763	MSTRG.22097.1	ENST00000471663
MSTRG.15633.1	ENST00000428867	MSTRG.22405.1	ENST00000471698
MSTRG.15634.1	ENST00000440492	MSTRG.2261.1	ENST00000472114
MSTRG.15927.8	ENST00000440636	MSTRG.22747.4	ENST00000472292
MSTRG.16009.1	ENST00000441386	MSTRG.22756.1	ENST00000473201
MSTRG.16031.1	ENST00000442432	MSTRG.22830.1	ENST00000473798
MSTRG.16413.7	ENST00000448389	MSTRG.23479.8	ENST00000474427
MSTRG.16421.1	ENST00000452714	MSTRG.23734.1	ENST00000474945
MSTRG.16688.1	ENST00000455835	MSTRG.23984.1	ENST00000475353
MSTRG.16772.1	ENST00000457484	MSTRG.24870.1	ENST00000475550
MSTRG.16839.1	ENST00000459680	MSTRG.24897.1	ENST00000475650
MSTRG.16974.1	ENST00000459824	MSTRG.25222.1	ENST00000475683
MSTRG.17511.1	ENST00000460326	MSTRG.25253.1	ENST00000476172
MSTRG.17594.1	ENST00000460437	MSTRG.25269.1	ENST00000476233
MSTRG.17762.1	ENST00000460756	MSTRG.2627.1	ENST00000476391
MSTRG.18000.1	ENST00000460794	MSTRG.26752.1	ENST00000477126
MSTRG.18000.3	ENST00000461417	MSTRG.27303.1	ENST00000477362
MSTRG.18001.1	ENST00000462083	MSTRG.27405.1	ENST00000477398
MSTRG.18125.1	ENST00000462639	MSTRG.27492.1	ENST00000478050
MSTRG.18262.1	ENST00000462654	MSTRG.27495.1	ENST00000479126
MSTRG.18567.1	ENST00000462658	MSTRG.27897.14	ENST00000479145
MSTRG.18630.1	ENST00000462779	MSTRG.28442.1	ENST00000480128
MSTRG.18715.1	ENST00000462951	MSTRG.28592.1	ENST00000480537
MSTRG.18761.1	ENST00000462969	MSTRG.28660.1	ENST00000480592
MSTRG.18885.1	ENST00000463083	MSTRG.28671.1	ENST00000480769
MSTRG.19011.1	ENST00000463237	MSTRG.28949.1	ENST00000481006
MSTRG.19205.1	ENST00000463437	MSTRG.29026.1	ENST00000481849
MSTRG.19564.1	ENST00000463617	MSTRG.29027.1	ENST00000482186
MSTRG.19638.1	ENST00000482429	MSTRG.29489.1	ENST00000509055
MSTRG.19732.1	ENST00000482993	MSTRG.2954.1	ENST00000509232
MSTRG.19782.1	ENST00000483652	MSTRG.29589.1	ENST00000509600
MSTRG.19837.1	ENST00000483821	MSTRG.2960.1	ENST00000510245
MSTRG.19839.1	ENST00000484152	MSTRG.29760.1	ENST00000511024
MSTRG.19844.1	ENST00000484256	MSTRG.30072.1	ENST00000511552
MSTRG.3016.8	ENST00000484469	MSTRG.30074.1	ENST00000511893
MSTRG.30370.1	ENST00000484646	MSTRG.38199.1	ENST00000512683
MSTRG.30803.1	ENST00000484822	MSTRG.38787.1	ENST00000512747
MSTRG.30878.2	ENST00000484826	MSTRG.38791.1	ENST00000512985
MSTRG.30882.1	ENST00000485192	MSTRG.39111.1	ENST00000513816
MSTRG.30886.2	ENST00000485387	MSTRG.39290.1	ENST00000515265
MSTRG.30947.1	ENST00000486444	MSTRG.39320.1	ENST00000515790
MSTRG.31308.1	ENST00000486960	MSTRG.39568.1	ENST00000517350
MSTRG.31535.1	ENST00000487344	MSTRG.39579.1	ENST00000517910
MSTRG.31639.1	ENST00000487402	MSTRG.39580.1	ENST00000518208
MSTRG.31818.2	ENST00000487638	MSTRG.39726.1	ENST00000518876
MSTRG.31986.1	ENST00000488122	MSTRG.39761.1	ENST00000519043
MSTRG.32005.1	ENST00000488882	MSTRG.39897.1	ENST00000519094
MSTRG.32050.1	ENST00000490224	MSTRG.40062.1	ENST00000519494
MSTRG.32211.1	ENST00000490277	MSTRG.40065.1	ENST00000520005
MSTRG.32314.3	ENST00000490569	MSTRG.40081.1	ENST00000521233
MSTRG.33020.4	ENST00000490967	MSTRG.40195.1	ENST00000521258
MSTRG.33318.7	ENST00000491079	MSTRG.40861.1	ENST00000521802
MSTRG.33535.1	ENST00000491331	MSTRG.40889.1	ENST00000522632
MSTRG.33552.1	ENST00000491375	MSTRG.40969.1	ENST00000523813
MSTRG.337.1	ENST00000491847	MSTRG.41074.1	ENST00000524499
MSTRG.33743.2	ENST00000492981	MSTRG.41514.1	ENST00000525516
MSTRG.34192.1	ENST00000493205	MSTRG.41627.1	ENST00000525598
MSTRG.34319.1	ENST00000493426	MSTRG.41741.3	ENST00000526124
MSTRG.34398.1	ENST00000493608	MSTRG.41898.1	ENST00000526447
MSTRG.34450.1	ENST00000493958	MSTRG.42040.1	ENST00000526749
MSTRG.34451.1	ENST00000494298	MSTRG.42062.1	ENST00000527306
MSTRG.34692.16	ENST00000495219	MSTRG.42067.1	ENST00000527611
MSTRG.34692.3	ENST00000495719	MSTRG.42180.1	ENST00000528074
MSTRG.35104.6	ENST00000495928	MSTRG.42187.1	ENST00000528790
MSTRG.35586.1	ENST00000496049	MSTRG.42211.1	ENST00000530479
MSTRG.35629.1	ENST00000496205	MSTRG.42253.1	ENST00000530583
MSTRG.35826.1	ENST00000496784	MSTRG.42305.1	ENST00000531282
MSTRG.36012.1	ENST00000497377	MSTRG.42439.1	ENST00000531334
MSTRG.36054.1	ENST00000498588	MSTRG.42476.1	ENST00000531357
MSTRG.36195.1	ENST00000503926	MSTRG.4268.1	ENST00000533440
MSTRG.36256.1	ENST00000504906	MSTRG.43070.1	ENST00000533719
MSTRG.3642.1	ENST00000505625	MSTRG.43229.1	ENST00000533889
MSTRG.3652.1	ENST00000505627	MSTRG.43364.1	ENST00000535486
MSTRG.36553.1	ENST00000507102	MSTRG.43422.1	ENST00000535867
MSTRG.36608.1	ENST00000507915	MSTRG.43916.1	ENST00000536249
MSTRG.36671.1	ENST00000537094	MSTRG.43989.2	ENST00000559169
MSTRG.36717.1	ENST00000537370	MSTRG.44142.1	ENST00000559249
MSTRG.37611.1	ENST00000539149	MSTRG.44154.1	ENST00000559273
MSTRG.37665.2	ENST00000539338	MSTRG.44155.1	ENST00000559770
MSTRG.37744.1	ENST00000541010	MSTRG.44155.2	ENST00000560419
MSTRG.38198.1	ENST00000541346	MSTRG.44318.90	ENST00000560428
MSTRG.44483.1	ENST00000541694	MSTRG.44369.1	ENST00000560578
MSTRG.44673.1	ENST00000542922	MSTRG.49882.1	ENST00000561439
MSTRG.44724.1	ENST00000544487	MSTRG.49899.1	ENST00000561527
MSTRG.44799.1	ENST00000544724	MSTRG.49982.1	ENST00000561606
MSTRG.44821.1	ENST00000544764	MSTRG.5040.1	ENST00000562536
MSTRG.44835.14	ENST00000546073	MSTRG.50426.1	ENST00000562867
MSTRG.45231.4	ENST00000546200	MSTRG.50603.1	ENST00000562914
MSTRG.45303.1	ENST00000546784	MSTRG.50731.1	ENST00000562915
MSTRG.45442.1	ENST00000547790	MSTRG.50767.1	ENST00000563090
MSTRG.45862.1	ENST00000547866	MSTRG.50869.1	ENST00000563168
MSTRG.46098.1	ENST00000547869	MSTRG.51138.1	ENST00000563843
MSTRG.46142.1	ENST00000547892	MSTRG.51350.1	ENST00000564014
MSTRG.46159.1	ENST00000548550	MSTRG.51425.1	ENST00000564194
MSTRG.46357.9	ENST00000548725	MSTRG.51441.1	ENST00000564198
MSTRG.46779.1	ENST00000549023	MSTRG.51644.1	ENST00000564224
MSTRG.46783.1	ENST00000549034	MSTRG.51661.1	ENST00000564287
MSTRG.46853.1	ENST00000549073	MSTRG.51727.1	ENST00000564481
MSTRG.46855.1	ENST00000549287	MSTRG.51760.1	ENST00000564629
MSTRG.46900.1	ENST00000549525	MSTRG.51800.1	ENST00000564739
MSTRG.47075.5	ENST00000549744	MSTRG.51819.1	ENST00000564748
MSTRG.47077.1	ENST00000549857	MSTRG.51897.1	ENST00000565696
MSTRG.47077.2	ENST00000550184	MSTRG.52081.1	ENST00000565955
MSTRG.47598.4	ENST00000550557	MSTRG.52172.1	ENST00000566146
MSTRG.47625.1	ENST00000551324	MSTRG.52190.1	ENST00000566170
MSTRG.47627.2	ENST00000551585	MSTRG.52263.1	ENST00000566391
MSTRG.47645.1	ENST00000552176	MSTRG.52264.1	ENST00000566550
MSTRG.47917.1	ENST00000552576	MSTRG.52314.1	ENST00000566847
MSTRG.47918.1	ENST00000553865	MSTRG.52387.1	ENST00000566986
MSTRG.48144.1	ENST00000554117	MSTRG.52388.1	ENST00000567102
MSTRG.48454.1	ENST00000554465	MSTRG.5255.1	ENST00000567356
MSTRG.4846.1	ENST00000554631	MSTRG.52565.4	ENST00000567589
MSTRG.48561.1	ENST00000555227	MSTRG.52633.1	ENST00000567819
MSTRG.48652.2	ENST00000555319	MSTRG.52722.1	ENST00000567901
MSTRG.48725.1	ENST00000555324	MSTRG.52814.1	ENST00000567980
MSTRG.48795.1	ENST00000556431	MSTRG.5291.1	ENST00000568593
MSTRG.48796.1	ENST00000556761	MSTRG.52917.1	ENST00000568936
MSTRG.48815.1	ENST00000557373	MSTRG.53184.1	ENST00000569224
MSTRG.48821.2	ENST00000557460	MSTRG.53386.1	ENST00000569406
MSTRG.49053.1	ENST00000557903	MSTRG.53464.1	ENST00000569553
MSTRG.49095.1	ENST00000558800	MSTRG.53567.1	ENST00000570037
MSTRG.49136.1	ENST00000559100	MSTRG.53889.1	ENST00000595842
MSTRG.49194.1	ENST00000570202	MSTRG.54016.1	ENST00000596206
MSTRG.49195.1	ENST00000570306	MSTRG.54067.1	ENST00000596207
MSTRG.49198.1	ENST00000570837	MSTRG.54123.1	ENST00000596417
MSTRG.49587.1	ENST00000570846	MSTRG.54134.1	ENST00000596852
MSTRG.49879.1	ENST00000571796	MSTRG.54298.2	ENST00000598125
MSTRG.49881.1	ENST00000572811	MSTRG.54301.1	ENST00000598127
MSTRG.54580.1	ENST00000572844	MSTRG.54530.1	ENST00000598182
MSTRG.54605.1	ENST00000572976	MSTRG.59179.20	ENST00000598422
MSTRG.54742.1	ENST00000573498	MSTRG.59511.1	ENST00000598814
MSTRG.54796.1	ENST00000573893	MSTRG.5961.1	ENST00000598970
MSTRG.54800.5	ENST00000574517	MSTRG.59747.18	ENST00000599181
MSTRG.5554.1	ENST00000574671	MSTRG.59768.1	ENST00000600281
MSTRG.5569.1	ENST00000575001	MSTRG.59971.1	ENST00000600885
MSTRG.55850.1	ENST00000575822	MSTRG.60056.1	ENST00000600959
MSTRG.56237.1	ENST00000575978	MSTRG.60116.1	ENST00000601296
MSTRG.56405.1	ENST00000576087	MSTRG.60283.1	ENST00000601803
MSTRG.56429.1	ENST00000576915	MSTRG.60661.1	ENST00000602128
MSTRG.56438.1	ENST00000576958	MSTRG.60672.1	ENST00000602342
MSTRG.56481.1	ENST00000577760	MSTRG.60755.1	ENST00000602502
MSTRG.56702.1	ENST00000580361	MSTRG.60874.1	ENST00000602663
MSTRG.5677.1	ENST00000580617	MSTRG.61396.1	ENST00000602775
MSTRG.56826.1	ENST00000581286	MSTRG.61770.1	ENST00000602918
MSTRG.56906.1	ENST00000581631	MSTRG.62083.1	ENST00000602919
MSTRG.57029.1	ENST00000581677	MSTRG.62200.1	ENST00000602949
MSTRG.57142.1	ENST00000582029	MSTRG.62239.2	ENST00000604200
MSTRG.5725.2	ENST00000582114	MSTRG.62241.1	ENST00000604546
MSTRG.5733.1	ENST00000582150	MSTRG.62261.1	ENST00000605298
MSTRG.57393.1	ENST00000583452	MSTRG.62287.5	ENST00000605386
MSTRG.57442.1	ENST00000583499	MSTRG.62299.1	ENST00000605573
MSTRG.57742.1	ENST00000583894	MSTRG.62597.1	ENST00000605834
MSTRG.57818.1	ENST00000584798	MSTRG.6265.1	ENST00000606853
MSTRG.57820.1	ENST00000584912	MSTRG.62717.1	ENST00000606899
MSTRG.5785.1	ENST00000584952	MSTRG.62797.1	ENST00000607047
MSTRG.57861.1	ENST00000585553	MSTRG.62843.1	ENST00000607166
MSTRG.5788.1	ENST00000586620	MSTRG.629.1	ENST00000607414
MSTRG.57887.1	ENST00000587022	MSTRG.63197.1	ENST00000607688
MSTRG.5789.8	ENST00000588042	MSTRG.63702.1	ENST00000607710
MSTRG.57984.7	ENST00000588420	MSTRG.63732.4	ENST00000607738
MSTRG.58040.1	ENST00000589372	MSTRG.6397.1	ENST00000608783
MSTRG.58060.1	ENST00000589788	MSTRG.6401.2	ENST00000608897
MSTRG.58066.1	ENST00000590504	MSTRG.64143.1	ENST00000609087
MSTRG.58085.1	ENST00000590599	MSTRG.64186.1	ENST00000609118
MSTRG.58125.1	ENST00000590843	MSTRG.64377.1	ENST00000609281
MSTRG.58126.1	ENST00000592433	MSTRG.64519.1	ENST00000609407
MSTRG.58178.1	ENST00000592906	MSTRG.64529.1	ENST00000609611
MSTRG.58179.1	ENST00000593111	MSTRG.6466.2	ENST00000609881
MSTRG.58206.1	ENST00000594885	MSTRG.64778.1	ENST00000609924
MSTRG.58304.3	ENST00000610122	MSTRG.6480.1	ENST00000654107
MSTRG.5898.12	ENST00000610945	MSTRG.65010.1	ENST00000654121
MSTRG.59073.1	ENST00000611630	MSTRG.65079.1	ENST00000654889
MSTRG.59136.3	ENST00000611744	MSTRG.65283.1	ENST00000655144
MSTRG.59147.1	ENST00000612330	MSTRG.65305.1	ENST00000655500
MSTRG.59168.1	ENST00000613900	MSTRG.65306.1	ENST00000655601
MSTRG.65574.8	ENST00000614098	MSTRG.65543.3	ENST00000656268
MSTRG.65577.1	ENST00000615314	MSTRG.70011.1	ENST00000656463
MSTRG.65650.1	ENST00000615559	MSTRG.70405.1	ENST00000656525
MSTRG.6579.1	ENST00000616512	MSTRG.70464.1	ENST00000657086
MSTRG.659.1	ENST00000617191	MSTRG.70466.5	ENST00000657847
MSTRG.65948.1	ENST00000618407	MSTRG.70751.9	ENST00000659224
MSTRG.65960.3	ENST00000618844	MSTRG.70781.1	ENST00000659604
MSTRG.65970.1	ENST00000620412	MSTRG.71062.1	ENST00000661396
MSTRG.66010.1	ENST00000620617	MSTRG.7148.1	ENST00000661589
MSTRG.66023.1	ENST00000621230	MSTRG.71689.1	ENST00000661633
MSTRG.66100.1	ENST00000621948	MSTRG.71864.1	ENST00000661858
MSTRG.6618.6	ENST00000623091	MSTRG.72128.1	ENST00000661897
MSTRG.66184.1	ENST00000623759	MSTRG.72399.1	ENST00000662507
MSTRG.6619.1	ENST00000624676	MSTRG.72434.1	ENST00000662845
MSTRG.66392.6	ENST00000625113	MSTRG.72702.1	ENST00000664186
MSTRG.66440.7	ENST00000625301	MSTRG.72703.4	ENST00000665063
MSTRG.66484.1	ENST00000628498	MSTRG.72728.1	ENST00000665702
MSTRG.6657.1	ENST00000628614	MSTRG.73114.1	ENST00000665743
MSTRG.66662.1	ENST00000628622	MSTRG.7342.2	ENST00000666062
MSTRG.66669.1	ENST00000633140	MSTRG.73430.23	ENST00000666237
MSTRG.66690.1	ENST00000634357	MSTRG.73616.1	ENST00000666545
MSTRG.66715.1	ENST00000635375	MSTRG.7369.1	ENST00000667941
MSTRG.6684.1	ENST00000640072	MSTRG.74157.1	ENST00000668345
MSTRG.66855.1	ENST00000640078	MSTRG.74541.1	ENST00000668763
MSTRG.66956.1	ENST00000640557	MSTRG.74985.1	ENST00000671667
MSTRG.67324.1	ENST00000640736	MSTRG.74986.4	ENST00000676819
MSTRG.67386.1	ENST00000641308	MSTRG.75193.1	ENST00000677075
MSTRG.67398.1	ENST00000641448	MSTRG.75272.1	ENST00000677139
MSTRG.67441.1	ENST00000642829	MSTRG.75635.1	ENST00000677669
MSTRG.67480.1	ENST00000643907	MSTRG.76343.3	ENST00000677763
MSTRG.67635.10	ENST00000644174	MSTRG.76639.1	ENST00000678041
MSTRG.67658.1	ENST00000647856	MSTRG.76643.1	ENST00000678177
MSTRG.67956.1	ENST00000650239	MSTRG.76643.2	ENST00000679067
MSTRG.6802.1	ENST00000650266	MSTRG.76713.1	ENST00000679099
MSTRG.68028.5	ENST00000650610	MSTRG.76720.1	ENST00000680472
MSTRG.68047.1	ENST00000650851	MSTRG.77151.1	ENST00000681215
MSTRG.68759.1	ENST00000651321	MSTRG.77198.3	ENST00000681543
MSTRG.68938.1	ENST00000651408	MSTRG.77361.1	ENST00000681707
MSTRG.6911.1	ENST00000652237	MSTRG.77363.1	ENST00000683261
MSTRG.6912.1	ENST00000652709	MSTRG.77446.1	ENST00000683446
MSTRG.69179.1	ENST00000652842	MSTRG.77524.1	ENST00000683632
MSTRG.69763.1	ENST00000683800	MSTRG.77870.1	ENST00000693006
MSTRG.69780.1	ENST00000685055	MSTRG.78092.1	ENST00000693203
MSTRG.69795.1	ENST00000685150	MSTRG.78342.1	ENST00000693295
MSTRG.69916.1	ENST00000685213	MSTRG.78472.1	ENST00000693545
MSTRG.69923.1	ENST00000685356	MSTRG.78639.1	ENST00000693676
MSTRG.69927.1	ENST00000685364	MSTRG.78645.1	ENST00000695598
MSTRG.78647.1	ENST00000685420	MSTRG.78646.1	ENST00000696217
MSTRG.78944.1	ENST00000685480	MSTRG.86192.1	ENST00000697881
MSTRG.79140.2	ENST00000685985	MSTRG.86766.1	ENST00000697955
MSTRG.79140.3	ENST00000686101	MSTRG.8684.1	ENST00000697959
MSTRG.79141.1	ENST00000686307	MSTRG.86863.1	ENST00000697960
MSTRG.79457.1	ENST00000686537	MSTRG.86871.1	ENST00000698390
MSTRG.79578.1	ENST00000686752	MSTRG.86876.1	ENST00000698805
MSTRG.79706.1	ENST00000686810	MSTRG.87018.1	ENST00000699539
MSTRG.79791.6	ENST00000687067	MSTRG.87019.1	ENST00000699691
MSTRG.79791.7	ENST00000687297	MSTRG.87088.1	ENST00000700127
MSTRG.79791.8	ENST00000687499	MSTRG.87331.1	ENST00000701093
MSTRG.79916.1	ENST00000687731	MSTRG.87344.2	ENST00000701255
MSTRG.80224.1	ENST00000687820	MSTRG.87562.1	ENST00000701303
MSTRG.80279.1	ENST00000687922	MSTRG.87759.1	ENST00000701343
MSTRG.80280.1	ENST00000688159	MSTRG.87862.1	ENST00000701357
MSTRG.80294.1	ENST00000688176	MSTRG.87878.1	ENST00000701430
MSTRG.80296.1	ENST00000688280	MSTRG.88170.1	ENST00000701778
MSTRG.80804.1	ENST00000688804	MSTRG.88235.1	ENST00000701788
MSTRG.8095.1	ENST00000688961	MSTRG.88345.1	ENST00000701801
MSTRG.81077.1	ENST00000689415	MSTRG.88470.1	ENST00000701822
MSTRG.81181.1	ENST00000689453	MSTRG.88476.5	ENST00000701945
MSTRG.81401.1	ENST00000689611	MSTRG.88494.1	ENST00000701961
MSTRG.81458.1	ENST00000689900	MSTRG.88746.1	ENST00000701983
MSTRG.81552.1	ENST00000690030	MSTRG.88763.1	ENST00000702005
MSTRG.82000.3	ENST00000690266	MSTRG.89043.1	ENST00000702115
MSTRG.82059.1	ENST00000690535	MSTRG.892.1	ENST00000702135
MSTRG.82292.1	ENST00000690778	MSTRG.89393.1	ENST00000702179
MSTRG.82489.1	ENST00000690953	MSTRG.89396.1	ENST00000702395
MSTRG.82556.1	ENST00000690996	MSTRG.89415.1	ENST00000702523
MSTRG.82925.1	ENST00000691588	MSTRG.89419.1	ENST00000702564
MSTRG.83204.1	ENST00000691649	MSTRG.8942.1	ENST00000702580
MSTRG.83224.9	ENST00000691668	MSTRG.89421.1	ENST00000702707
MSTRG.83351.1	ENST00000691675	MSTRG.89725.1	ENST00000702731
MSTRG.83470.1	ENST00000691751	MSTRG.89726.1	ENST00000702772
MSTRG.83472.1	ENST00000691915	MSTRG.89755.1	ENST00000702911
MSTRG.83823.1	ENST00000691985	MSTRG.89777.1	ENST00000702943
MSTRG.8414.1	ENST00000692499	MSTRG.90.3	ENST00000703032
MSTRG.8442.1	ENST00000692712	MSTRG.90147.1	MSTRG.100014.98
MSTRG.84559.1	ENST00000692777	MSTRG.90212.1	MSTRG.100713.17
MSTRG.85087.2	ENST00000692840	MSTRG.90238.1	MSTRG.100732.1
MSTRG.8512.1	ENST00000692850	MSTRG.90738.1	MSTRG.101004.1
MSTRG.85149.1	MSTRG.101087.1	MSTRG.90751.1	MSTRG.107525.1
MSTRG.85264.1	MSTRG.101132.1	MSTRG.90762.1	MSTRG.10796.1
MSTRG.85266.1	MSTRG.10116.1	MSTRG.90886.1	MSTRG.108236.1
MSTRG.85386.1	MSTRG.101293.1	MSTRG.91074.1	MSTRG.108514.2
MSTRG.85592.1	MSTRG.10153.1	MSTRG.91099.1	MSTRG.108575.1
MSTRG.85801.1	MSTRG.10154.7	MSTRG.91187.1	MSTRG.108661.1
MSTRG.91521.1	MSTRG.10154.8	MSTRG.91214.1	MSTRG.108725.1
MSTRG.91547.1	MSTRG.10154.9	MSTRG.97132.21	MSTRG.10879.1
MSTRG.91733.2	MSTRG.101685.1	MSTRG.97137.1	MSTRG.108913.1
MSTRG.91980.5	MSTRG.10181.1	MSTRG.97147.1	MSTRG.108953.1
MSTRG.92213.1	MSTRG.102121.1	MSTRG.97163.3	MSTRG.109493.1
MSTRG.92226.1	MSTRG.102140.1	MSTRG.97470.1	MSTRG.109543.1
MSTRG.92384.1	MSTRG.10236.1	MSTRG.97474.1	MSTRG.109590.1
MSTRG.92830.1	MSTRG.102469.1	MSTRG.97516.1	MSTRG.109721.1
MSTRG.9288.5	MSTRG.102577.1	MSTRG.97540.22	MSTRG.109798.1
MSTRG.92992.1	MSTRG.102743.1	MSTRG.97540.23	MSTRG.109802.1
MSTRG.93039.1	MSTRG.102800.10	MSTRG.97582.1	MSTRG.109900.8
MSTRG.93173.1	MSTRG.102967.1	MSTRG.97880.1	MSTRG.110118.1
MSTRG.9351.1	MSTRG.103048.1	MSTRG.97905.1	MSTRG.110187.1
MSTRG.93911.1	MSTRG.103138.1	MSTRG.97914.1	MSTRG.110235.1
MSTRG.93913.1	MSTRG.103276.1	MSTRG.97922.1	MSTRG.110547.1
MSTRG.93952.1	MSTRG.103472.20	MSTRG.97983.1	MSTRG.110684.1
MSTRG.94051.2	MSTRG.104131.1	MSTRG.97990.1	MSTRG.11081.1
MSTRG.9420.1	MSTRG.104191.10	MSTRG.98000.1	MSTRG.110878.1
MSTRG.94827.1	MSTRG.104191.6	MSTRG.98012.1	MSTRG.110962.1
MSTRG.94845.1	MSTRG.104210.1	MSTRG.98257.1	MSTRG.110963.2
MSTRG.95105.1	MSTRG.104211.1	MSTRG.98531.1	MSTRG.111049.1
MSTRG.95119.11	MSTRG.104224.1	MSTRG.9855.2	MSTRG.111056.1
MSTRG.95397.1	MSTRG.104529.1	MSTRG.98563.1	MSTRG.111181.4
MSTRG.95397.2	MSTRG.104532.1	MSTRG.98576.1	MSTRG.11348.5
MSTRG.95398.1	MSTRG.104537.1	MSTRG.98577.1	MSTRG.11541.1
MSTRG.95709.2	MSTRG.105068.12	MSTRG.98578.1	MSTRG.11673.1
MSTRG.95714.1	MSTRG.105069.1	MSTRG.98592.1	MSTRG.11817.1
MSTRG.9573.1	MSTRG.105124.1	MSTRG.98643.1	MSTRG.11862.1
MSTRG.95851.3	MSTRG.105206.1	MSTRG.99019.1	MSTRG.11876.1
MSTRG.95884.1	MSTRG.10551.1	MSTRG.99106.1	MSTRG.11887.3
MSTRG.96304.1	MSTRG.105514.1	MSTRG.99341.1	MSTRG.11891.1
MSTRG.96428.1	MSTRG.105713.1	MSTRG.99444.1	MSTRG.11998.1
MSTRG.9671.1	MSTRG.105716.1	MSTRG.99480.1	MSTRG.1203.1
MSTRG.96816.1	MSTRG.105798.1	MSTRG.99565.1	MSTRG.12251.1
MSTRG.97030.1	MSTRG.105839.1	MSTRG.99696.1	MSTRG.101470.1
ENST00000406213	ENST00000498396	ENST00000624215	MSTRG.105562.1
ENST00000411694	ENST00000499006	ENST00000625168	MSTRG.105858.1
ENST00000413171	ENST00000499452	ENST00000635278	MSTRG.10630.1
ENST00000422972	ENST00000500358	ENST00000643166	MSTRG.106693.1
ENST00000428752	ENST00000502372	ENST00000644307	MSTRG.107526.1
ENST00000433167	ENST00000502888	ENST00000644871	MSTRG.107618.1
ENST00000441438	ENST00000504435	ENST00000644958	MSTRG.107914.1
ENST00000441955	ENST00000506131	ENST00000645586	MSTRG.108137.1
ENST00000460075	ENST00000506231	ENST00000646196	MSTRG.108992.1
ENST00000460194	ENST00000506912	ENST00000648327	MSTRG.42533.1
ENST00000461134	ENST00000510241	MSTRG.11067.1	MSTRG.42587.1
ENST00000461434	ENST00000510470	MSTRG.110701.3	MSTRG.4360.1
ENST00000461680	ENST00000515666	MSTRG.111162.5	MSTRG.43849.1
ENST00000462780	ENST00000519369	MSTRG.11888.1	MSTRG.43854.1
ENST00000464185	ENST00000521155	MSTRG.11895.1	MSTRG.44410.1
ENST00000464824	ENST00000521596	MSTRG.12802.2	MSTRG.45243.1
ENST00000466861	ENST00000525613	MSTRG.12857.7	MSTRG.47266.1
ENST00000466892	ENST00000525828	MSTRG.12983.1	MSTRG.47422.1
ENST00000469100	ENST00000527126	MSTRG.13825.1	MSTRG.48219.1
ENST00000469563	ENST00000528982	MSTRG.1386.1	MSTRG.48242.1
ENST00000470363	ENST00000530422	MSTRG.15818.2	MSTRG.49228.1
ENST00000470654	ENST00000530819	MSTRG.16052.24	MSTRG.49574.3
ENST00000472723	ENST00000531104	MSTRG.16625.1	MSTRG.51088.1
ENST00000473095	ENST00000531992	MSTRG.16787.1	MSTRG.51710.1
ENST00000474008	ENST00000532058	MSTRG.16999.1	MSTRG.53036.1
ENST00000474077	ENST00000533114	MSTRG.19158.1	MSTRG.54022.1
ENST00000474843	ENST00000544163	MSTRG.19161.1	MSTRG.54785.1
ENST00000477422	ENST00000546328	MSTRG.19694.1	MSTRG.55478.1
ENST00000480561	ENST00000550861	MSTRG.20343.1	MSTRG.56909.1
ENST00000483371	ENST00000551549	MSTRG.20824.1	MSTRG.57741.1
ENST00000484065	ENST00000552566	MSTRG.21926.1	MSTRG.58402.1
ENST00000485180	ENST00000552818	MSTRG.23538.1	MSTRG.60515.1
ENST00000485587	ENST00000554588	MSTRG.23746.1	MSTRG.62492.1
ENST00000487876	ENST00000554608	MSTRG.24354.1	MSTRG.62521.1
ENST00000488214	ENST00000557123	MSTRG.24541.1	MSTRG.63129.1
ENST00000488791	ENST00000558443	MSTRG.26538.1	MSTRG.63607.1
ENST00000489955	ENST00000558611	MSTRG.26910.1	MSTRG.63864.1
ENST00000490170	ENST00000559401	MSTRG.27691.1	MSTRG.639.1
ENST00000490923	ENST00000561225	MSTRG.28032.1	MSTRG.64246.1
ENST00000491265	ENST00000562622	MSTRG.28986.1	MSTRG.65197.1
ENST00000491799	ENST00000563115	MSTRG.29654.1	MSTRG.65312.1
ENST00000492407	ENST00000563444	MSTRG.30201.1	MSTRG.65543.7
ENST00000493216	ENST00000563954	MSTRG.31474.1	MSTRG.65553.1
ENST00000494126	ENST00000564147	MSTRG.33586.1	MSTRG.66344.1
ENST00000495901	ENST00000564252	MSTRG.33587.2	MSTRG.66908.1
ENST00000497417	ENST00000565070	MSTRG.33778.1	MSTRG.67670.1
ENST00000566455	ENST00000650356	MSTRG.34743.1	MSTRG.67874.1
ENST00000567409	ENST00000653151	MSTRG.35129.1	MSTRG.69293.7
ENST00000568457	ENST00000653856	MSTRG.3614.1	MSTRG.69880.2
ENST00000569972	ENST00000655460	MSTRG.37260.1	MSTRG.69999.1
ENST00000575543	ENST00000655621	MSTRG.37365.1	MSTRG.70174.7
ENST00000578428	ENST00000657030	MSTRG.38319.1	MSTRG.70417.2
ENST00000579203	ENST00000657505	MSTRG.39479.1	MSTRG.70726.1
ENST00000582450	ENST00000659687	MSTRG.39765.1	MSTRG.71214.1
ENST00000582718	ENST00000660666	MSTRG.40573.1	MSTRG.73456.1
ENST00000583444	ENST00000660697	MSTRG.4239.1	MSTRG.75155.1
ENST00000583972	ENST00000669991	MSTRG.42504.1	MSTRG.88708.1
ENST00000585075	ENST00000675587	MSTRG.75416.1	MSTRG.90462.1
ENST00000586106	ENST00000675924	MSTRG.76581.1	MSTRG.90663.1
ENST00000586518	ENST00000676893	MSTRG.77663.1	MSTRG.90857.2
ENST00000586803	ENST00000678156	MSTRG.78796.1	MSTRG.90932.1
ENST00000587651	ENST00000681289	MSTRG.79821.1	MSTRG.91204.1
ENST00000589417	ENST00000681442	MSTRG.7999.1	MSTRG.91307.1
ENST00000590367	ENST00000681632	MSTRG.80498.1	MSTRG.92024.1
ENST00000590899	ENST00000684705	MSTRG.81311.1	MSTRG.93618.1
ENST00000590940	ENST00000686353	MSTRG.81311.26	MSTRG.93652.1
ENST00000591795	ENST00000687627	MSTRG.8243.1	MSTRG.94555.1
ENST00000592188	ENST00000688120	MSTRG.8308.1	MSTRG.94864.1
ENST00000592918	ENST00000688360	MSTRG.83311.1	MSTRG.96768.1
ENST00000593028	ENST00000688395	MSTRG.83607.1	MSTRG.97078.1
ENST00000594569	ENST00000688450	MSTRG.84296.1	MSTRG.97085.1
ENST00000595730	ENST00000689126	MSTRG.8473.1	MSTRG.97120.1
ENST00000602361	ENST00000690409	MSTRG.85685.1	MSTRG.97944.1
ENST00000602467	ENST00000691934	MSTRG.86470.1	MSTRG.98739.1
ENST00000606596	ENST00000692494	MSTRG.86664.1	MSTRG.98909.1
ENST00000609522	ENST00000693144	MSTRG.87358.1	MSTRG.99664.1
ENST00000610155	ENST00000699582	MSTRG.87540.2	MSTRG.9974.1
ENST00000610553	ENST00000699740	MSTRG.88678.4	MSTRG.9981.1
ENST00000612106	ENST00000702418	MSTRG.88707.1	MSTRG.9986.1
ENST00000619602	ENST00000702649	ENST00000620662	MSTRG.102986.1
ENST00000619858	MSTRG.10070.2	ENST00000622929	MSTRG.10532.3
ENST00000620523
