# Supplementary material for: Integrated transcriptome and single-cell sequencing analysis identify blood-pancreas shared lncRNA biomarkers in new-onset T2DM
Source: PLoS One. 2026 Mar 31;21(3):e0345359. doi: 10.1371/journal.pone.0345359 (PMC13037964; doi:10.1371/journal.pone.0345359)
Supplement: S3 Table — (XLSX) [file pone.0345359.s005.xlsx]

## Sheet: Sheet1
S3 Table. cis_trans_target.
lncRNA	gene_name	cis/trans
ENST00000466892	HLA-C	cis
ENST00000644958	DDX3X	cis
ENST00000646196	DDX3X	cis
ENST00000488122	RPLP1	cis
ENST00000488122	KIF23	cis
ENST00000606596	SARAF	cis
ENST00000606596	LEPROTL1	cis
ENST00000473095	CHCHD2	cis
ENST00000473095	NUPR2	cis
ENST00000619858	PCGF2	cis
ENST00000619858	PIP4K2B	cis
ENST00000619858	MLLT6	cis
ENST00000619858	PSMB3	cis
ENST00000619858	CISD3	cis
ENST00000688961	MRPL1	cis
ENST00000489955	COBLL1	cis
ENST00000699740	SH3KBP1	cis
ENST00000661858	CD274	cis
ENST00000623091	BTNL8	cis
ENST00000623091	ZFP62	cis
ENST00000623091	MGAT1	cis
ENST00000623091	OR2Y1	cis
ENST00000552566	MYL6	cis
ENST00000552566	ZC3H10	cis
ENST00000552566	RPL41	cis
ENST00000552566	ESYT1	cis
ENST00000552566	PA2G4	cis
ENST00000552566	MYL6B	cis
ENST00000552566	SMARCC2	cis
ENST00000541694	HPD	cis
ENST00000541694	RHOF	cis
ENST00000541694	TMEM120B	cis
ENST00000541694	SETD1B	cis
ENST00000541694	PSMD9	cis
ENST00000702649	XPO1	cis
ENST00000618844	TMEM272	cis
ENST00000567980	PLCG2	cis
ENST00000518876	UQCRB	cis
ENST00000518876	MTERF3	cis
ENST00000518876	PTDSS1	cis
ENST00000498396	SLFN11	cis
ENST00000574671	ACTG1	cis
ENST00000574671	NPLOC4	cis
ENST00000574671	FAAP100	cis
ENST00000574671	FSCN2	cis
ENST00000531992	GRINA	cis
ENST00000531992	PLEC	cis
ENST00000531992	PARP10	cis
ENST00000455835	MYADM	cis
ENST00000455835	PRKCG	cis
ENST00000608897	NAGK	cis
ENST00000332858	TUBA1A	cis
ENST00000332858	LMBR1L	cis
ENST00000474077	DYNC1LI1	cis
ENST00000644871	SIK1	cis
ENST00000687067	GPR18	cis
ENST00000687067	UBAC2	cis
ENST00000687067	GPR183	cis
ENST00000693676	GKAP1	cis
ENST00000566455	MON1B	cis
ENST00000564252	NME3	cis
ENST00000564252	SPSB3	cis
ENST00000564252	MRPS34	cis
ENST00000564252	EME2	cis
ENST00000566847	ENTPD7	cis
ENST00000566847	SLC25A28	cis
ENST00000551324	TUBA1A	cis
ENST00000551324	TUBA1B	cis
ENST00000551324	LMBR1L	cis
ENST00000661396	BZW1	cis
ENST00000661396	AOX1	cis
ENST00000685985	HSPA9	cis
ENST00000685985	ETF1	cis
ENST00000685985	EGR1	cis
ENST00000685985	CTNNA1	cis
ENST00000554117	GEMIN2	cis
ENST00000554117	TRAPPC6B	cis
ENST00000554117	PNN	cis
ENST00000509055	CDO1	cis
ENST00000509055	ATG12	cis
ENST00000509055	AP3S1	cis
ENST00000640557	TTC21A	cis
ENST00000640557	XIRP1	cis
ENST00000640557	CSRNP1	cis
ENST00000640557	GORASP1	cis
ENST00000569406	CLK3	cis
ENST00000569406	EDC3	cis
ENST00000462951	S100A4	cis
ENST00000462951	S100A1	cis
ENST00000462951	S100A16	cis
ENST00000462951	S100A13	cis
ENST00000462951	S100A6	cis
ENST00000462951	S100A5	cis
ENST00000462951	S100A3	cis
ENST00000462951	S100A7	cis
ENST00000462951	S100A2	cis
ENST00000462951	CHTOP	cis
ENST00000462951	S100A14	cis
ENST00000461434	ZNF687	cis
ENST00000461434	PSMD4	cis
ENST00000461434	PI4KB	cis
ENST00000461434	VPS72	cis
ENST00000461434	RFX5	cis
ENST00000461434	SCNM1	cis
ENST00000461434	PIP5K1A	cis
ENST00000461434	LYSMD1	cis
ENST00000461434	TMOD4	cis
ENST00000461434	TNFAIP8L2	cis
ENST00000621230	ELOB	cis
ENST00000675924	UMODL1	cis
ENST00000530583	APLP2	cis
ENST00000470363	HLA-C	cis
ENST00000356499	RAP1GDS1	cis
ENST00000570306	B9D1	cis
ENST00000570306	MAPK7	cis
ENST00000570306	MFAP4	cis
ENST00000689611	SNRPB	cis
ENST00000549857	RNASEK	cis
ENST00000549857	RNASEK-C17orf49	cis
ENST00000549857	C17orf49	cis
ENST00000616512	GATA5	cis
ENST00000616512	RBBP8NL	cis
ENST00000687627	KRIT1	cis
ENST00000687627	ANKIB1	cis
ENST00000692840	SLC39A7	cis
ENST00000692840	VPS52	cis
ENST00000692840	RPS18	cis
ENST00000692840	PFDN6	cis
ENST00000692840	TAPBP	cis
ENST00000692840	RING1	cis
ENST00000692840	HSD17B8	cis
ENST00000692840	RGL2	cis
ENST00000692840	B3GALT4	cis
ENST00000692840	WDR46	cis
ENST00000591795	DENND1C	cis
ENST00000591795	CRB3	cis
ENST00000515666	DBN1	cis
ENST00000515666	PDLIM7	cis
ENST00000515666	GRK6	cis
ENST00000515666	FAM193B	cis
ENST00000515666	LMAN2	cis
ENST00000515666	PRR7	cis
ENST00000515666	DOK3	cis
ENST00000515666	SLC34A1	cis
ENST00000515666	DDX41	cis
ENST00000515666	PFN3	cis
ENST00000515666	RGS14	cis
ENST00000521258	TBC1D31	cis
ENST00000521258	DERL1	cis
ENST00000676819	DDX46	cis
ENST00000676819	SEC24A	cis
ENST00000676819	CAMLG	cis
ENST00000641308	XIRP1	cis
ENST00000641308	CSRNP1	cis
ENST00000641308	TTC21A	cis
ENST00000641308	GORASP1	cis
ENST00000609118	LRIF1	cis
ENST00000609118	CD53	cis
ENST00000701983	ARL4D	cis
ENST00000460794	ADAMTSL4	cis
ENST00000460794	MCL1	cis
ENST00000460794	ECM1	cis
ENST00000460794	TARS2	cis
ENST00000563954	PLCG2	cis
ENST00000503926	CPEB2	cis
ENST00000497417	RPL7L1	cis
ENST00000497417	C6orf226	cis
ENST00000497417	BICRAL	cis
ENST00000564014	RPS2	cis
ENST00000564014	RNF151	cis
ENST00000609281	NAMPT	cis
ENST00000690778	CASP2	cis
ENST00000690778	FAM131B	cis
ENST00000690778	TMEM139	cis
ENST00000690778	TAS2R60	cis
ENST00000690778	CLCN1	cis
ENST00000690778	EPHA1	cis
ENST00000690778	ZYX	cis
ENST00000690778	TAS2R41	cis
ENST00000664186	PPIAL4A	cis
ENST00000664186	NBPF26	cis
ENST00000579203	PER1	cis
ENST00000689900	PRR14	cis
ENST00000689900	SRCAP	cis
ENST00000689900	ZNF689	cis
ENST00000689900	FBRS	cis
ENST00000689900	ENSG00000289491	cis
ENST00000506231	PLAC8L1	cis
ENST00000506231	LARS1	cis
ENST00000506231	RBM27	cis
ENST00000506231	ENSG00000275740	cis
ENST00000519094	VDAC3	cis
ENST00000519094	POLB	cis
ENST00000519094	DKK4	cis
ENST00000495901	DGKD	cis
ENST00000495901	USP40	cis
ENST00000678041	EEF1A1	cis
ENST00000678041	SLC17A5	cis
ENST00000586803	RAD23A	cis
ENST00000586803	FARSA	cis
ENST00000586803	CALR	cis
ENST00000586803	NFIX	cis
ENST00000586803	DAND5	cis
ENST00000586803	GADD45GIP1	cis
ENST00000460194	EPHB4	cis
ENST00000460194	MUC12	cis
ENST00000460194	MUC3A	cis
ENST00000460194	ACHE	cis
ENST00000460194	SLC12A9	cis
ENST00000460194	SRRT	cis
ENST00000460194	TRIP6	cis
ENST00000460194	UFSP1	cis
ENST00000702135	ENAH	cis
ENST00000702135	LBR	cis
ENST00000536249	MLF2	cis
ENST00000608783	DYRK1A	cis
ENST00000564481	PLAT	cis
ENST00000564481	AP3M2	cis
ENST00000645586	KCNQ2	cis
ENST00000645586	EEF1A2	cis
ENST00000413171	SUN1	cis
ENST00000701945	DUSP1	cis
ENST00000701945	ERGIC1	cis
ENST00000701778	ZC3H15	cis
ENST00000582718	FAM222B	cis
ENST00000582718	RAB34	cis
ENST00000582718	RPL23A	cis
ENST00000582718	TLCD1	cis
ENST00000582718	TRAF4	cis
ENST00000582718	NEK8	cis
ENST00000582718	PROCA1	cis
ENST00000468966	PRR14	cis
ENST00000468966	SRCAP	cis
ENST00000468966	ZNF689	cis
ENST00000468966	FBRS	cis
ENST00000468966	ENSG00000289491	cis
ENST00000551549	PXN	cis
ENST00000551549	RPLP0	cis
ENST00000551549	GCN1	cis
ENST00000551549	RAB35	cis
ENST00000676893	PHB2	cis
ENST00000701822	ITGAX	cis
ENST00000701822	ITGAM	cis
ENST00000701822	ITGAD	cis
ENST00000469100	KIAA1522	cis
ENST00000469100	YARS1	cis
ENST00000530422	C11orf54	cis
ENST00000530422	TAF1D	cis
ENST00000530422	ENSG00000284057	cis
ENST00000530422	CEP295	cis
ENST00000530422	MED17	cis
ENST00000575543	PLSCR3	cis
ENST00000575543	TNK1	cis
ENST00000428752	PI4KA	cis
ENST00000428752	SERPIND1	cis
ENST00000590599	KCNG2	cis
ENST00000590599	CTDP1	cis
ENST00000488214	ZNF789	cis
ENST00000488214	ZNF394	cis
ENST00000488214	CPSF4	cis
ENST00000488214	PTCD1	cis
ENST00000488214	BUD31	cis
ENST00000488214	ATP5MF	cis
ENST00000519369	RPS20	cis
ENST00000533114	KIFC2	cis
ENST00000533114	CYHR1	cis
ENST00000533114	PPP1R16A	cis
ENST00000533114	FOXH1	cis
ENST00000533114	VPS28	cis
ENST00000533114	RECQL4	cis
ENST00000533114	LRRC14	cis
ENST00000533114	MFSD3	cis
ENST00000533114	CPSF1	cis
ENST00000533114	C8orf82	cis
ENST00000533114	LRRC24	cis
ENST00000533114	SLC39A4	cis
ENST00000533114	ARHGAP39	cis
ENST00000533114	TONSL	cis
ENST00000533114	GPT	cis
ENST00000533114	ADCK5	cis
ENST00000549023	PRPH	cis
ENST00000549023	TUBA1C	cis
ENST00000688159	MPZ	cis
ENST00000688159	SDHC	cis
ENST00000562622	CSNK2A2	cis
ENST00000562622	CFAP20	cis
ENST00000590940	PPAN-P2RY11	cis
ENST00000590940	EIF3G	cis
ENST00000590940	PPAN	cis
ENST00000590940	DNMT1	cis
ENST00000590940	P2RY11	cis
ENST00000675587	GARS1	cis
ENST00000661589	GALNT7	cis
MSTRG.10070.2	PPIAL4A	cis
MSTRG.10070.2	NBPF26	cis
MSTRG.33778.1	OR6J1	cis
MSTRG.33778.1	ABHD4	cis
MSTRG.46159.1	TNFAIP1	cis
MSTRG.46159.1	SEBOX	cis
MSTRG.46159.1	TMEM97	cis
MSTRG.46159.1	IFT20	cis
MSTRG.46159.1	VTN	cis
MSTRG.46159.1	SARM1	cis
MSTRG.46159.1	POLDIP2	cis
MSTRG.46159.1	SLC46A1	cis
MSTRG.46159.1	TMEM199	cis
MSTRG.7369.1	OSBPL9	cis
MSTRG.11348.5	DCAF6	cis
MSTRG.11348.5	MPC2	cis
MSTRG.11348.5	ADCY10	cis
MSTRG.34319.1	MBIP	cis
MSTRG.49228.1	METRNL	cis
MSTRG.36195.1	FOS	cis
MSTRG.101293.1	ESYT2	cis
MSTRG.101293.1	DYNC2I1	cis
MSTRG.75155.1	ATP2C1	cis
MSTRG.52314.1	BRME1	cis
MSTRG.52314.1	NANOS3	cis
MSTRG.52314.1	ZSWIM4	cis
MSTRG.26910.1	NELL2	cis
MSTRG.37365.1	EVL	cis
MSTRG.37365.1	SLC25A29	cis
MSTRG.37365.1	YY1	cis
MSTRG.37365.1	DEGS2	cis
MSTRG.42187.1	BFAR	cis
MSTRG.42187.1	PLA2G10	cis
MSTRG.13825.1	ARF1	cis
MSTRG.13825.1	GUK1	cis
MSTRG.13825.1	MRPL55	cis
MSTRG.13825.1	WNT3A	cis
MSTRG.13825.1	C1orf35	cis
MSTRG.13825.1	GJC2	cis
MSTRG.13825.1	IBA57	cis
MSTRG.9573.1	HIPK1	cis
MSTRG.9573.1	OLFML3	cis
MSTRG.9573.1	AP4B1	cis
MSTRG.9573.1	BCL2L15	cis
MSTRG.9573.1	DCLRE1B	cis
MSTRG.44799.1	SPG7	cis
MSTRG.44799.1	RPL13	cis
MSTRG.44799.1	CPNE7	cis
MSTRG.74985.1	RAB7A	cis
MSTRG.74985.1	RPN1	cis
MSTRG.90212.1	H4C9	cis
MSTRG.90212.1	H2BC12	cis
MSTRG.90212.1	H2BC11	cis
MSTRG.90212.1	H2AC12	cis
MSTRG.90212.1	H2AC11	cis
MSTRG.31986.1	GPALPP1	cis
MSTRG.31986.1	NUFIP1	cis
MSTRG.70417.2	ZBED4	cis
MSTRG.20824.1	ARL14EP	cis
MSTRG.20824.1	MPPED2	cis
MSTRG.28986.1	UBE2N	cis
MSTRG.28986.1	MRPL42	cis
MSTRG.30201.1	RNF10	cis
MSTRG.30201.1	ENSG00000111780	cis
MSTRG.30201.1	DYNLL1	cis
MSTRG.30201.1	COQ5	cis
MSTRG.30201.1	ENSG00000288623	cis
MSTRG.30201.1	SRSF9	cis
MSTRG.30201.1	TRIAP1	cis
MSTRG.30201.1	COX6A1	cis
MSTRG.30201.1	GATC	cis
MSTRG.102800.10	RNF170	cis
MSTRG.102800.10	THAP1	cis
MSTRG.102800.10	HOOK3	cis
MSTRG.639.1	PDHA1	cis
MSTRG.639.1	MAP3K15	cis
MSTRG.30803.1	ZNF268	cis
MSTRG.30803.1	ZNF84	cis
MSTRG.30803.1	ZNF10	cis
MSTRG.30803.1	ZNF891	cis
MSTRG.30803.1	ENSG00000256825	cis
MSTRG.30803.1	ZNF140	cis
MSTRG.30803.1	ANHX	cis
MSTRG.90147.1	BTN1A1	cis
MSTRG.90147.1	ABT1	cis
MSTRG.90147.1	HMGN4	cis
MSTRG.23746.1	ALKBH8	cis
MSTRG.63129.1	USP37	cis
MSTRG.63129.1	SLC11A1	cis
MSTRG.63129.1	VIL1	cis
MSTRG.63129.1	PNKD	cis
MSTRG.63129.1	CTDSP1	cis
MSTRG.63129.1	CATIP	cis
MSTRG.52633.1	JUND	cis
MSTRG.52633.1	RAB3A	cis
MSTRG.52633.1	ENSG00000285188	cis
MSTRG.52633.1	ENSG00000284797	cis
MSTRG.52633.1	PDE4C	cis
MSTRG.52633.1	IQCN	cis
MSTRG.66715.1	NTSR1	cis
MSTRG.66715.1	MRGBP	cis
MSTRG.8243.1	NEXN	cis
MSTRG.39765.1	TRIP4	cis
MSTRG.39765.1	ZNF609	cis
MSTRG.83224.9	SUB1	cis
MSTRG.93913.1	MTFR2	cis
MSTRG.93913.1	BCLAF1	cis
MSTRG.93913.1	MAP7	cis
MSTRG.50869.1	HMSD	cis
MSTRG.50869.1	SERPINB8	cis
MSTRG.50869.1	SERPINB10	cis
MSTRG.26752.1	PPHLN1	cis
MSTRG.26752.1	ZCRB1	cis
MSTRG.69999.1	NDUFA6	cis
MSTRG.69999.1	NAGA	cis
MSTRG.69999.1	PHETA2	cis
MSTRG.69999.1	SMDT1	cis
MSTRG.69999.1	WBP2NL	cis
MSTRG.11895.1	XPR1	cis
MSTRG.79791.7	CXCL8	cis
MSTRG.82292.1	CLCN3	cis
MSTRG.82292.1	NEK1	cis
MSTRG.42533.1	PRKCB	cis
MSTRG.87562.1	ARHGAP26	cis
MSTRG.43364.1	ARL2BP	cis
MSTRG.43364.1	PLLP	cis
MSTRG.43364.1	RSPRY1	cis
MSTRG.88494.1	DUSP1	cis
MSTRG.88494.1	ERGIC1	cis
MSTRG.92384.1	ANKRD6	cis
MSTRG.109721.1	TXN	cis
MSTRG.109721.1	TXNDC8	cis
MSTRG.109721.1	C9orf152	cis
MSTRG.96428.1	PLEKHA8	cis
MSTRG.96428.1	FKBP14	cis
MSTRG.86470.1	DTWD2	cis
MSTRG.8442.1	BCL10	cis
MSTRG.8442.1	C1orf52	cis
MSTRG.65543.3	RBM39	cis
MSTRG.65543.3	PHF20	cis
MSTRG.629.1	BCLAF3	cis
MSTRG.58402.1	MXD1	cis
MSTRG.58402.1	ASPRV1	cis
MSTRG.62239.2	COQ10B	cis
MSTRG.62239.2	HSPE1	cis
MSTRG.62239.2	SF3B1	cis
MSTRG.62239.2	HSPD1	cis
MSTRG.62239.2	MOB4	cis
MSTRG.103472.20	ELOC	cis
MSTRG.103472.20	LY96	cis
MSTRG.103472.20	TMEM70	cis
MSTRG.99696.1	IMPDH1	cis
MSTRG.99696.1	METTL2B	cis
MSTRG.99696.1	HILPDA	cis
MSTRG.21926.1	RCOR2	cis
MSTRG.21926.1	OTUB1	cis
MSTRG.21926.1	MACROD1	cis
MSTRG.21926.1	COX8A	cis
MSTRG.21926.1	NAA40	cis
MSTRG.98909.1	KMT2E	cis
MSTRG.98909.1	SRPK2	cis
MSTRG.98909.1	ENSG00000288914	cis
MSTRG.98909.1	ENSG00000289360	cis
MSTRG.67956.1	ABCG1	cis
MSTRG.11888.1	XPR1	cis
MSTRG.94555.1	TIAM2	cis
MSTRG.94555.1	CLDN20	cis
MSTRG.94555.1	TFB1M	cis
MSTRG.47598.4	TOB1	cis
MSTRG.47598.4	WFIKKN2	cis
MSTRG.24354.1	BCL9L	cis
MSTRG.24354.1	CENATAC	cis
MSTRG.24354.1	UPK2	cis
MSTRG.24354.1	CXCR5	cis
MSTRG.24354.1	FOXR1	cis
MSTRG.111049.1	INPP5E	cis
MSTRG.111049.1	PMPCA	cis
MSTRG.111049.1	ENTR1	cis
MSTRG.111049.1	SEC16A	cis
MSTRG.111049.1	NOTCH1	cis
MSTRG.58085.1	SERTAD2	cis
MSTRG.79791.8	CXCL8	cis
MSTRG.53036.1	ZNF724	cis
MSTRG.53036.1	ENSG00000283201	cis
MSTRG.5040.1	CAMTA1	cis
MSTRG.44410.1	PLCG2	cis
MSTRG.51350.1	STK11	cis
MSTRG.81311.26	PDE5A	cis
MSTRG.88476.5	DUSP1	cis
MSTRG.88476.5	ERGIC1	cis
MSTRG.34743.1	STYX	cis
MSTRG.34743.1	PSMC6	cis
MSTRG.34743.1	GNPNAT1	cis
MSTRG.65960.3	SYS1	cis
MSTRG.65960.3	RBPJL	cis
MSTRG.65960.3	SDC4	cis
MSTRG.65960.3	TP53TG5	cis
MSTRG.66669.1	NTSR1	cis
MSTRG.66669.1	MRGBP	cis
MSTRG.97905.1	ELN	cis
MSTRG.97905.1	LIMK1	cis
MSTRG.22830.1	INTS4	cis
MSTRG.22830.1	AAMDC	cis
MSTRG.90932.1	SRSF3	cis
MSTRG.104537.1	AZIN1	cis
MSTRG.104537.1	ENSG00000289653	cis
MSTRG.4239.1	VBP1	cis
MSTRG.4239.1	CLIC2	cis
MSTRG.4239.1	RAB39B	cis
MSTRG.36012.1	RBM25	cis
MSTRG.19158.1	TACC2	cis
MSTRG.19158.1	NSMCE4A	cis
MSTRG.19158.1	ATE1	cis
MSTRG.108514.2	IDNK	cis
MSTRG.108514.2	UBQLN1	cis
MSTRG.90663.1	HLA-DMA	cis
MSTRG.90663.1	HLA-DMB	cis
MSTRG.90663.1	BRD2	cis
MSTRG.104211.1	PLEKHF2	cis
MSTRG.66344.1	TSHZ2	cis
MSTRG.57818.1	REL	cis
MSTRG.107526.1	SHB	cis
MSTRG.65305.1	MAPRE1	cis
MSTRG.65305.1	EFCAB8	cis
MSTRG.88470.1	DUSP1	cis
MSTRG.88470.1	ERGIC1	cis
MSTRG.43422.1	CNGB1	cis
MSTRG.39580.1	ADAM10	cis
MSTRG.92024.1	CGAS	cis
MSTRG.92024.1	EEF1A1	cis
MSTRG.92024.1	MTO1	cis
MSTRG.59073.1	ARID5A	cis
MSTRG.59073.1	KANSL3	cis
MSTRG.99480.1	CPED1	cis
MSTRG.99480.1	ING3	cis
MSTRG.54022.1	RPS19	cis
MSTRG.54022.1	ARHGEF1	cis
MSTRG.54022.1	DMRTC2	cis
MSTRG.54022.1	CD79A	cis
MSTRG.54022.1	LYPD4	cis
MSTRG.93652.1	AKAP7	cis
MSTRG.33586.1	RASA3	cis
MSTRG.33586.1	C13orf46	cis
MSTRG.111162.5	NOXA1	cis
MSTRG.111162.5	NSMF	cis
MSTRG.111162.5	ENTPD8	cis
MSTRG.111162.5	PNPLA7	cis
MSTRG.111162.5	EXD3	cis
MSTRG.42504.1	GGA2	cis
MSTRG.5788.1	ECE1	cis
MSTRG.8473.1	ZNHIT6	cis
MSTRG.56909.1	HNRNPLL	cis
MSTRG.41074.1	MAN2A2	cis
MSTRG.41074.1	PRC1	cis
MSTRG.41074.1	VPS33B	cis
MSTRG.41074.1	HDDC3	cis
MSTRG.41074.1	RCCD1	cis
MSTRG.41074.1	UNC45A	cis
MSTRG.62492.1	ENSG00000289490	cis
MSTRG.62492.1	BMPR2	cis
MSTRG.12845.9	FMOD	cis
MSTRG.12845.9	BTG2	cis
MSTRG.12845.9	CHIT1	cis
MSTRG.52387.1	ADGRE2	cis
MSTRG.52387.1	OR7C1	cis
MSTRG.88708.1	NSD1	cis
MSTRG.88708.1	FGFR4	cis
MSTRG.38787.1	PLA2G4D	cis
MSTRG.43849.1	CLEC18A	cis
MSTRG.43849.1	WWP2	cis
MSTRG.47266.1	KANSL1	cis
MSTRG.109590.1	TMEM38B	cis
MSTRG.109590.1	TAL2	cis
MSTRG.91204.1	PRPH2	cis
MSTRG.62521.1	ICA1L	cis
MSTRG.62521.1	CARF	cis
MSTRG.62521.1	WDR12	cis
MSTRG.16999.1	VDAC2	cis
MSTRG.16999.1	COMTD1	cis
MSTRG.9974.1	APOB	trans
ENST00000612106	ARIH1	trans
ENST00000693006	ATP2B1-AS1;ENSG00000258216	trans
MSTRG.66855.1	ATP2B1-AS1;ENSG00000258216	trans
MSTRG.48796.1	AZIN1	trans
MSTRG.90238.1	B4GAT1-DT	trans
ENST00000557373	BAZ1A-AS1	trans
MSTRG.4846.1	BAZ1A-AS1	trans
MSTRG.25253.1	C17orf107	trans
MSTRG.4846.1	C17orf107	trans
MSTRG.66855.1	C17orf107	trans
MSTRG.68047.1	C17orf107	trans
MSTRG.89393.1	C17orf107	trans
MSTRG.67324.1	CDADC1	trans
MSTRG.65553.1	CENATAC-DT;RPL23AP64	trans
ENST00000612106	CIDEB	trans
MSTRG.37260.1	CREG1	trans
MSTRG.40573.1	CREG1	trans
MSTRG.37260.1	CSNK1G1	trans
ENST00000693006	DDIAS;RPL7AP54	trans
MSTRG.19638.1	DDIAS;RPL7AP54	trans
MSTRG.25253.1	DDIAS;RPL7AP54	trans
MSTRG.48796.1	DDIAS;RPL7AP54	trans
MSTRG.48796.1	DDN-AS1	trans
MSTRG.25253.1	DGCR6;ENSG00000283809;ENSG00000284294	trans
MSTRG.4846.1	DGCR6;ENSG00000283809;ENSG00000284294	trans
MSTRG.19638.1	DUSP1	trans
MSTRG.25253.1	DUSP1	trans
MSTRG.48796.1	DUSP5	trans
MSTRG.40573.1	EMC8	trans
MSTRG.25253.1	ENSG00000203472;TMEM170A	trans
MSTRG.48796.1	ENSG00000203472;TMEM170A	trans
MSTRG.48796.1	ENSG00000213970	trans
ENST00000693006	ENSG00000253736	trans
MSTRG.19638.1	ENSG00000253736	trans
MSTRG.48796.1	ENSG00000253736	trans
ENST00000528982	ENSG00000255108	trans
ENST00000701801	ENSG00000255224	trans
MSTRG.78092.1	ENSG00000258982	trans
MSTRG.25253.1	ENSG00000261449	trans
MSTRG.84296.1	ENSG00000264577	trans
MSTRG.48796.1	ENSG00000272384	trans
MSTRG.48796.1	ENSG00000272449	trans
MSTRG.25253.1	ENSG00000272735	trans
MSTRG.48796.1	ENSG00000272735	trans
MSTRG.68047.1	ENSG00000272735	trans
MSTRG.4846.1	ENSG00000273010	trans
MSTRG.48796.1	ENSG00000273320	trans
MSTRG.37260.1	ENSG00000273461	trans
ENST00000693006	ENSG00000275437	trans
MSTRG.25253.1	ENSG00000275437	trans
MSTRG.48796.1	ENSG00000279422	trans
MSTRG.68047.1	ENSG00000279422	trans
ENST00000693006	ENSG00000279520	trans
MSTRG.66908.1	ENSG00000280441;MIR6724-3;ENSG00000286149;ENSG00000286032;ENSG00000286091;ENSG00000286148	trans
MSTRG.25253.1	ENSG00000283849	trans
ENST00000693006	ENSG00000284669	trans
MSTRG.25253.1	ENSG00000284669	trans
MSTRG.48796.1	ENSG00000284669	trans
MSTRG.16413.7	ENSG00000285018	trans
MSTRG.90238.1	ENSG00000285703	trans
MSTRG.90238.1	ENSG00000286644	trans
MSTRG.90238.1	ENSG00000287264	trans
MSTRG.89393.1	ENSG00000288953	trans
ENST00000701801	ENSG00000288983	trans
ENST00000693006	ENSG00000289259	trans
MSTRG.66855.1	ENSG00000289259	trans
MSTRG.68047.1	ENSG00000289259	trans
MSTRG.25253.1	ENSG00000289634	trans
ENST00000701343	ENSG00000289883	trans
ENST00000701801	ENSG00000289928	trans
MSTRG.48796.1	ENSG00000289962	trans
MSTRG.68047.1	ENSG00000289962	trans
ENST00000693006	EPS15-AS1	trans
MSTRG.90238.1	HES7	trans
MSTRG.25253.1	LINC01792	trans
ENST00000612106	LMAN2L	trans
ENST00000693006	NHSL2	trans
MSTRG.25253.1	NHSL2	trans
MSTRG.48796.1	NHSL2	trans
MSTRG.68047.1	NHSL2	trans
MSTRG.25253.1	NOC4L	trans
ENST00000693006	OSM	trans
MSTRG.25253.1	OSM	trans
MSTRG.4846.1	OSM	trans
MSTRG.48796.1	OSM	trans
MSTRG.68047.1	OSM	trans
MSTRG.42211.1	PKD1P6	trans
MSTRG.48796.1	PNPLA8	trans
MSTRG.48796.1	PRDM10-DT	trans
MSTRG.68047.1	PRDM10-DT	trans
MSTRG.48796.1	PRKCZ	trans
MSTRG.90762.1	QSOX1	trans
ENST00000693006	RAB8A	trans
MSTRG.40573.1	SLC14A1	trans
MSTRG.25253.1	SLC25A28-DT	trans
MSTRG.67324.1	SLC25A28-DT	trans
ENST00000693006	TLCD2;MIR22HG;MIR22	trans
MSTRG.89393.1	TRAV12-2	trans
ENST00000612106	WWC2	trans
ENST00000693006	YRDC	trans
MSTRG.68047.1	YRDC	trans
MSTRG.68047.1	ZFAND2A	trans
ENST00000612106	ZNF606	trans
MSTRG.25253.1	ZNRD2-DT	trans
