# Supplementary material for: Integrated transcriptome and single-cell sequencing analysis identify blood-pancreas shared lncRNA biomarkers in new-onset T2DM
Source: PLoS One. 2026 Mar 31;21(3):e0345359. doi: 10.1371/journal.pone.0345359 (PMC13037964; doi:10.1371/journal.pone.0345359)
Supplement: S4 Table — (XLSX) [file pone.0345359.s006.xlsx]

## Sheet: Sheet1
S4 Table. Differentially expressed genes in pancreatic beta cells.
XIST		PPY		MSI2		CC2D1A		ERGIC3
RPS4Y1		EIF1AY		KLF10		COA6-AS1		ATP1A1
NEAT1		RGS4		DPYSL3		TAF1		KMT5B
SPP1		SCG2		TFF3		RNF168		B4GALT7
RBP4		IGFBP5		TIMP2		U2AF1L4		FUCA2
PTP4A3		CADM1		POMC		EXOSC10		CDYL
ASCL2		SERPINA1		BTG2		AL441992.1		RAP1GAP
DKK3		TMED6		ADGRG1		KTI12		PDE4D
PPP1R1A		LAPTM4B		ARFGEF3		SERAC1		NUMB
VGF		NPY		CD68		PPWD1		MIR4453HG
FXYD2		BHLHE40		SEZ6L2		FAM122A		GSE1
HLA-A		AC027031.2		MYOM1		SELENOI		CES2
PCP4		GAD1		LAMTOR4		WDSUB1		HSPBP1
ARL4C		EMC10		MBNL2		VCPIP1		CEP83
RPL3		JPX		TMEM45B		SPATA20		SLC38A2
MALAT1		RHOBTB3		FMN1		C10orf143		PEG3
JUNB		MPV17		MT-ND6		IGIP		STAG1
ETV1		GPX3		SPINT2		PHF20L1		MARVELD2
SIX3		STAT3		MTUS1		ANKMY2		AL355353.1
HLA-C		PLXNA2		ELL2		EXT2		ZZEF1
SOCS1		MAN1A1		SRSF7		BRD1		G6PC3
B2M		TBC1D22A		AC004540.2		AC016065.1		AC093157.1
LSAMP		STARD10		ITGAV		TMEM260		THUMPD2
SIX3-AS1		MSN		PEG10		PLIN2		SAMD8
DEPP1		ALCAM		REG1A		SETX		SMUG1
GAP43		N4BP2L2		DGKB		BORCS5		NAV2
CHGB		GNG10		TMEM61		LRP6		PKNOX1
PAPSS2		NPNT		HNRNPA2B1		ZNF385D		RBM5
C9orf135		TMSB10		VIM		TAF1A-AS1		FBXL8
SST		CALD1		SRSF3		ZNFX1		FAM228B
PEMT		CERK		PCSK1		TTC39B		HDAC8
FFAR4		CTSA		MYO3A		RAB11FIP2		MTMR3
NPC2		LRP10		STXBP5		PARTICL		DDHD2
FOS		SHISAL1		CYP51A1		CCDC84		ARFGAP2
INHBA		PLOD2		PNISR		GRWD1		KRBA2
TSC22D1		TMEM59L		SCP2		GMNN		INTS12
LIMCH1		TGFB1		GADD45B		DNAL4		MSL1
MT1G		RPS26		NEUROD1		GAS8		GTF2H1
INS		TNFRSF11B		SFTPA1		ADGRL1		CNOT1
CDKN1A		PFKP		LINC00963		RFX3		SNHG29
TSPAN5		HSPA1A		PTMS		TMEM43		RICTOR
FXYD3		DDX17		AOPEP		TNK2		C16orf95
MT-CO2		THBD		GRIN2A		MYO19		SAMD3
LINC01497		FSTL4		TMED10		NEK4		SMCR5
FAM153CP		RTBDN		MIR99AHG		FNBP1		PIGO
TCF4		TCEAL9		SDF4		TNFSF10		SLC37A4
PCSK2		FTL		CTRB2		TPST1		ZNF318
ANXA2		CD59		WNT4		CRKL		C16orf72
PRSS1		SGIP1		GRAMD4		SMPD4		AP4M1
POLR2J3		OST4		DUT		DIMT1		METTL4
EPHX1		SMIM1		ATF7		MFHAS1		NOL11
NRP1		CALY		GRIA3		TTF2		DNAJC13
MYO1D		WAKMAR2		SEMA4B		LINC01278		MYNN
CYHR1		CHID1		ST8SIA3		DHX38		DPM2
AL118508.1		IQGAP1		RANBP2		SYNGAP1		PEX1
LGALS1		MDK		EEF2		RLF		MYSM1
REG1B		RIN2		CLEC11A		DDHD1		E2F6
TPP1		CEBPD		DEF8		FBXL2		DCAF5
NR4A1		EID1		MTRNR2L12		SEC24B		AL391840.3
ITM2C		RIC3		CLPS		MLLT1		TFB2M
DPP6		PDK4		ATP2B1		SH3BP5		C9orf72
SYT11		DMKN		LRPAP1		KIF16B		CXorf40B
ST3GAL6		BMP5		CERCAM		NUP62		TMEM243
ASAH1		VPS13C		H3F3A		HNRNPA1		JUN
LDLR		AC099509.1		NT5C		RIOX2		UBQLN1
FXYD5		RAB27A		STXBP1		SIRT5		AP001107.5
CTSD		RNASEH2C		BTG1		COX18		ZMYM5
HADH		COMTD1		UQCC2		MIS12		SLC25A16
OGFOD3		PSMB8		GNG5		GSDMD		MACC1
HMGB1		DAAM1		AP1S2		IRF7		DDI2
PAK3		CDKN2A		NEFM		METTL8		KIAA0355
RPS10		PDE10A		CYBA		MON1B		USP40
GADD45G		TGOLN2		APH1B		PUSL1		FOXK1
GBA		PRKCQ-AS1		GALNT10		MAPK3		NAB1
HDAC4-AS1		C19orf53		IER2		SCOC-AS1		FAR1
SLC6A6		LINC02609		MSMO1		TBC1D19		DDB2
UTRN		BEX1		RPS27L		NAP1L3		CDK5R1
CA8		SULF2		ORAI2		PLEC		ANAPC1
ATP6V1G1		NOVA1		CELA3A		JAKMIP1		ERF
RGS16		RBFOX3		LAMP2		TMEM63B		AKT1S1
SSBP2		IGFBP2		CTRC		TPP2		SLC41A2
MYO1B		MAN2A1		GAD2		WDTC1		AC046134.2
GLS		F12		SRSF2		ADAM17		EXTL2
MAP3K2-DT		HMGN3		MRPL57		JMJD4		STK3
PRUNE2		TM4SF4		CELA3B		MAN2A2		RNF169
CYB5D2		RTN4		PTPRN2		GTF2IRD2		KCNJ6
PLK2		ERP29		LPP		UQCRHL		MLLT3
MIF		RPA3		EIF1AX		HIP1R		CBWD2
BCLAF1		MIR29B2CHG		CIB1		CACYBP		TRMT10A
COMT		GUCY1B1		GRN		ASCC1		CLTRN
NAA20		ZFP36		EFNB3		SPICE1		AC090617.10
GNS		MAPK10		TMEM50A		ARRDC4		MED30
SGPP2		MAP2		CALM1		NUP98		TRIM13
NUPR1		GADD45GIP1		MAN1C1		TRAPPC13		THAP2
TIAM1		DNAJB6		SNCA		SNHG3		SCMH1
SCN1B		CTSB		AC018521.5		POLL		GNA11
PAM		ZBTB38		REEP1		HIVEP3		FAM13A
HLA-E		KCNJ8		KMT2E		PMS1		UTP6
AP2B1		APBB2		MAPRE2		SIGMAR1		ZRSR2
SAMD5		FSTL5		GTF2H5		CHST12		FBXO4
SYNE2		TMEM160		GUCY1A1		STX17-AS1		POU2F1
PLD3		FHIT		CD47		SLC20A2		SMG7
LINC01184		BEX3		NUFIP2		VPS18		ZNF608
ETNK1		LGALS3BP		CUX1		SRCAP		PHF2
PDE3B		GTF2H2		LINC-PINT		ABCD4		SNHG5
TMEM132A		IL20RA		KCNK17		NPAT		ZFP14
IFI6		PCSK1N		ABI2		CRH		ENTPD6
AGT		BCL3		PBX1		POLR1C		NMNAT2
MAF		FNDC3A		AP3S1		HSPD1		POLR3A
NDUFC1		ATP6AP2		IGSF1		HULC		KBTBD7
LGMN		NRXN1		STN1		CCDC24		RBFA
ATP13A3		SLC8A1		SDHD		RGS7		NUP35
PRKACB		CPEB4		C11orf71		HPS1		DPH6
PTTG1IP		SNRNP25		FBXW7		B3GALNT2		SIK2
MYL12A		SMYD3		SMIM19		ERBIN		MAP7
NOP10		NOL3		ATRAID		SLC35F5		RNF111
ADAR		SMARCA2		PDLIM4		GPR158		GDI1
NNMT		SYT4		SLC36A4		PLCE1		DHRS1
EGR1		GSTO1		TCEAL5		HMGN5		ECPAS
MAP1LC3B		TCEAL2		MRPL50		IGFBP7		RANGAP1
COTL1		PRG4		CCDC25		EYA3		FCF1
HSPA1B		SYT5		SRSF10		OSBPL2		COG1
TXNIP		ALPK3		KIF5C		FAM219A		GNL3L
APP		CACNA2D1		MFSD11		KLHL36		FKBP5
SPTBN1		S100A6		DACH1		TRIM24		RYK
EIF4A2		HSD17B14		CMC1		ARL13B		SPG21
ZNF330		CBX3		EGR4		PEX11A		LINC01137
GPM6A		TXLNA		KLF13		DNAJB4		CASTOR2
CAMLG		ZFP36L2		NCOR2		FAM160B2		PPCDC
MTRNR2L8		SOCS3		C2CD4A		RIOK1		BACH1
GSTP1		KCNH2		ARHGEF3		YARS2		BCL2L13
ZNF749		HLA-B		EZR		LINC00685		ZMAT1
LINC00467		SSBP3		ARMCX3		PPM1L		TMEM99
ZMAT3		BLOC1S1		EDIL3		MGA		PITRM1
KCNE4		AC106795.2		MYL5		SERINC2		RTCA-AS1
RAB3GAP2		FAP		EPS15		ARVCF		PACS1
DDX3X		NFIA		PGR		AC092279.1		SRGAP2
ATP5F1E		DDX24		GRIA4		LRRC8D		MBTPS2
GNAL		BBIP1		CTRB1		CNST		ATXN1L
ZBTB20		NDUFA3		ITM2B		DCP2		KIAA1958
CD46		UFM1		IL6ST		CCP110		PICK1
SDHAF4		SLC7A5		CCDC28B		TMEM129		ACP2
MLLT11		SUMF2		TSPAN12		TCOF1		FAM199X
ARG2		TLE5		CYB5A		TMEM30B		ZFC3H1
CPNE3		MAN1A2		LEPROTL1		POLD3		MACROD1
CLTC		DYNLT3		TPM4		CSKMT		PIK3CA
GLRX		FHL1		DMAC1		DUSP28		HPS3
FABP5		ANKRD12		DGCR2		PARG		ATF7IP
AC027644.3		CITED2		C3orf14		BRMS1L		DENND5B
GNAQ		NME4		NDRG4		SLC25A26		CNNM3
PRMT2		TMEM246		SERPINI1		NFAT5		SCGB2A1
HUWE1		PCDH17		CEP126		XPO7		D2HGDH
SLC2A13		TENT5A		SPATC1L		CENPT		ZNF397
DUSP3		PODXL2		SAT2		CSGALNACT2		TBC1D24
NFE2L2		TIMP1		GAA		NPEPL1		MAX
ABHD2		ARF3		THAP12		MMS19		ATF6B
GANAB		SRGAP1		NF1		METTL17		FMR1
MSRA		TCAF1		TNRC6B		FPGS		TKFC
SMARCD3		ELMO1		MED28		CYP2R1		SPRTN
ONECUT2		ASAP1		CDH2		DUSP22		AP3S2
STAT1		NUCKS1		RPL36AL		USP53		DYNC2H1
SYNPO		TPM1		PDS5B		ODC1		RRS1
IDI1		DST		CFL2		ZFP82		AC004951.1
NME2		SMAD5		CAMK2D		HID1		KLHL7
NUDT3		ABCC9		MIDN		KLF3		PIP5K1A
IFI27L2		PJA2		IAH1		ZFHX2-AS1		RANBP9
STXBP6		UNC80		SATB1		AC009403.1		ADAL
CLSTN1		RASD1		SRSF5		SMC4		JAZF1
COMMD4		MAGOHB		FAM120A		AC113383.1		TMEM63C
SEM1		MTHFS		C2CD4B		WRAP73		ARL5B
SYT7		PHTF2		KCTD12		WASHC1		EXOC6
BCAP29		TSPAN31		EFHC1		MRI1		C12orf66
RASGRF1		BACE2		EPAS1		PLXNA3		CXorf40A
PDE3A		ARL6IP5		DDAH2		PATL1		WDR89
TCEAL1		SNHG7		DPP7		ANKRD28		HUS1
CD82		EIF4G3		CD320		CNOT10		LPCAT1
ZNF395		CTSL		RNMT		AC016831.5		FAM24B
ZSCAN16-AS1		BMERB1		G3BP2		GDF15		LACTB
FAM50A		CAPS		SH3BGRL		IGSF22		SUPT7L
ARID4B		SYNGR4		TM7SF3		ZNF529		KCTD3
ZBED5-AS1		RAI1		APLP2		DPY19L4		NMI
CERS6		CHCHD1		TCEAL4		GIGYF1		CCNT2
CXXC4		RAB1B		ZNRD1		POLR3E		DHX57
NSRP1		MTPN		CNTN1		STK38L		FBXO48
LINC01315		ARHGEF12		RRP15		FKBP4		CRLS1
GSTO2		ARSA		S100A11		SPOUT1		CLK1
HDAC9		NFIC		PRCP		PPM1E		AC092164.1
OLFM2		PAIP2B		EHF		BAIAP2		STX7
KIDINS220		NUDT4		GTF3C1		CEP68		ARL4A
FOXP2		MRPL23		NCALD		NAPEPLD		SPIDR
GCA		AP3B1		LSM6		ST3GAL1		KCNQ1OT1
PITPNC1		PRPF8		LSM8		VPS37B		CRADD
CPD		HNRNPA3		SORT1		CSNK2A2		SGMS2
ARGLU1		SCPEP1		PRKAR2B		LMF2		PDE6D
COA1		IRS2		PPT1		MSL2		TMEM69
CPQ		RAB3C		PRRC2B		JUP		LENG9
AAMDC		ATRX		BNIP3L		TOM1		TAZ
AFF4		DZIP3		RETREG1		LINC01473		TOB2
LYRM2		BRD2		AK2		DCP1B		EIF4EBP3
CMIP		LDLRAD4		FRYL		GOLT1A		INSR
CEP41		ASH1L		ATXN2		LINC01578		TFE3
NSMF		GRK3		CREBRF		FBXL4		SEC23IP
ENSA		SREBF2		SERINC1		CREB5		AL161421.1
PLAAT4		SCAF11		CMTM7		SEPTIN10		NRP2
PREX1		CCDC50		MRPL40		DUS1L		CRYBG3
DNAJB1		M6PR		FAM204A		PINX1		ACP6
FTH1		CAMTA1		PABPN1		AC083798.2		NADSYN1
ENPP5		PPME1		MRPS16		RAB3D		PGBD5
C4orf3		GNAO1		SRI		ZFYVE28		FOSB
SIL1		STMN2		NDUFV3		CARS2		EPB41
AC245297.3		P4HA2		COA6		GPATCH3		NTHL1
CD9		LUC7L3		HP1BP3		AC067852.2		BCKDHA
LGALS3		SNRPF		TBC1D9		MBOAT7		45356
PRKDC		MESD		TGM2		ZNF433-AS1		RBKS
MRPL33		MRPS23		EFNA5		PHF11		ANO10
MAP9		YWHAG		SPIN1		JSRP1		NAP1L2
PRRG2		XIAP		CCND1		AP1M1		KIAA0513
FUS		NBEA		ABHD12		SLC39A11		FAM98C
CHMP2B		SLC7A2		KLF6		C1orf52		CRABP2
SF3B6		MTLN		IFNGR2		PROSER3		WASHC4
UBLCP1		BAZ2B		ANXA4		MAFG		NAGA
GADD45A		TMSB4X		SMCO4		CHUK		VPS50
CPLX2		CACNA1D		CHRNA5		NBN		UIMC1
DNAJC10		S100A13		METTL16		NAT8L		NIN
PLBD2		ZNF33A		ACOT13		NHSL2		LINC00683
REXO2		COX6A1		TMEM238		R3HCC1		C12orf4
FBXO22		MAGI2		RAB11B		EAF1		SLC25A17
KLHL42		IDS		TMEM8A		ARAP1		ZNF747
JAK1		UQCC3		VWDE		RPP14		ZNF197
NIT2		SOX4		SNHG14		NUDT1		AC006942.1
NDUFB1		TRAPPC2L		SMIM7		RCL1		LSR
SMIM32		TBL1XR1		PRR7		METRN		ZDHHC17
TSPYL4		NPRL3		GLG1		GFPT1		RASGEF1B
RPH3AL		ABCE1		AHI1		GCG		SLC35B2
RBM26		SNRPG		KSR2		NUDT16		PMM2
CKLF		PRDX4		TMEM200A		DTNB		C1orf216
CTBS		TCEAL3		KMT2A		C11orf68		CLIP3
TMEM167A		MRPS21		GM2A		KHDRBS3		GFM1
CASC4		CMTM6		COL6A1		SNTA1		ARFGEF2
CCNL1		PHIP		MDP1		UBALD1		IRF2
B3GALT6		DTD1		ZFX		CRYAB		SMC6
NDUFA13		NME3		DPY30		FOXA3		ZFP36L1
TYW3		YWHAZ		PACSIN2		PDCL		CSRNP3
FAAP20		LYST		PHF14		SLC10A3		CPLANE1
NUPR2		PON2		OBSL1		EIF2B1		PDSS2
AC091271.1		NFYB		CDC37L1-DT		EIF3B		ALG8
NDUFA4		NUDT14		LAMTOR2		ELP4		PLXND1
SMARCC2		ZNF480		FDX1		TMEM185B		SIN3A
ITGA1		TMEM64		SFT2D2		AC074032.1		FAM217B
OFD1		AC007405.3		SGCB		SAT1		MAK16
SDC2		MPI		SCAND1		ATG9A		CHERP
PLCB4		DNPH1		NDUFC2		TEX2		MTSS2
ARID1A		CHN1		EBLN3P		CIZ1		UBE2E2
DNAJC19		SRSF11		ABCA5		GPX2		ARMC1
FDX2		PHF3		UFL1		PRIMPOL		VMAC
PLP2		SUSD4		ASXL2		AL353194.1		UNC45A
EFR3B		HIST1H1C		TSPAN9		SLC40A1		IRF2BPL
CLSTN3		FAT1		TSTD1		AC012360.3		NKAIN1
COA5		RPRD2		PIGF		PTPN6		LINC02447
NAA38		HLA-F		TMEM106C		NANOS1		INO80E
LINC02696		USP9X		MT-ND3		YES1		TIGAR
MAP4K3-DT		ATP6V0E1		RHOB		PDK1		SP3
APMAP		C5orf38		HNRNPH3		RNASE4		PTER
HNRNPU		AAK1		ARHGAP44		CSDE1		THUMPD1
CCDC184		SGCE		LAMTOR5		ADA2		RPAP2
MRPL11		RAP1GAP2		NMB		ZNF567		SPNS1
REV3L		RPAIN		CPLX1		GPRC5C		TMEM30A
XPR1		DRAM1		SNX10		GRAMD2B		CXADR
SAR1B		CCDC34		CSNK1A1		AL022311.1		STAT2
ATP9A		PPIA		SQLE		NIF3L1		ZNF10
FAM104A		NFASC		XRRA1		ADH5		ZNF394
NTAN1		CASP7		YPEL5		KLHL2		SMC1A
VAT1		CDH1		AGGF1		TLE2		PTPN18
LDHA		MACF1		DICER1		B3GNT8		KCNB2
RBBP6		GNPTG		PLS1		KCNMA1		SCRN2
SERINC3		PCF11		IFNAR2		FLYWCH1		BRD9
ING3		TAGLN2		NSG1		USF3		MAGI1
COA4		PCNX4		MR1		THAP9-AS1		TCF20
PIGK		SUMO2		BEX5		NUDT16L1		TMEM185A
LIMS1		SMOC1		SUCLG2		LRFN2		AC020915.2
TNFAIP8		CEP350		NAV1		AL392172.1		CAMSAP2
FKBP2		N4BP2L1		TRNAU1AP		AC008443.1		ZNF84
HNRNPR		TNS1		FBXL17		SLC25A4		SLC25A12
HIKESHI		MGST2		PSENEN		KCMF1		CERKL
SMIM24		ROBO2		CSTB		SNX4		PPP4R3A
ISL1		AC012640.2		CCDC181		MKNK2		PPM1H
SEC11C		TUBA4A		ZNRF1		ECHDC3		NIPBL-DT
UBE2K		ATP6V0A1		AC068888.1		NGLY1		PBX3
ATP2B1-AS1		RNASET2		MARCKS		PNP		CCDC127
HIPK3		PRRC2C		SMARCA1		POLR3F		NUP37
GDA		DDT		DUSP1		RGS2		PAXBP1
UNC13A		CCDC88A		ISCA1		FBXO17		MFF
CAND1		GC		EXTL3		SDE2		ARV1
TAPBP		LIN7C		ATP5ME		ZNF136		CTSO
FBXL16		DHX15		MRPL51		ZNF350		RPL34
SYP		CD63		RBM25		EEF1A2		NISCH
MAN1B1		ATXN7L3B		MRPL43		ISG15		CBFB
LNPEP		SSR4		EIF3A		CPSF4		MIRLET7BHG
ZRANB2		DDR1		PUM1		GLRX5		EIF2S3
ASCC3		VMP1		MFSD6		DDX49		TNKS2
ATP2C1		TUSC1		GRM4		GLUL		POMT2
TNRC6A		FTX		AC118549.1		GRSF1		OCRL
RPS6KA3		AC022613.1		CHD8		WDR34		TMEM37
SEZ6L		MYEF2		CAPZA1		SESN2		HECTD1
CDH22		DNM3		LINC01023		ALG3		HAGHL
DISP3		LAMTOR3		SHFL		GNL2		ZDHHC6
TMEM9		ETS2		AL162231.1		CRMP1		FBXO31
IQSEC1		SSTR5-AS1		GABARAPL2		TOX3		UBXN7
MTHFD2L		ZNF302		PGAP1		MT2A		ZBTB24
HERC2		NEURL1		TOB1		ARL4D		RRAS2
AQP3		SKAP2		DESI1		FAXC		RITA1
VMA21		FAM234A		ZNF189		DALRD3		VCL
SLK		RPL26L1		VKORC1		ARHGEF35		GNPAT
AKAP12		ESF1		NUCB1		AL035530.2		LINC00662
BTBD8		ZYG11B		ZDHHC21		AGTRAP		SIRT1
MHENCR		RRM2B		CPNE4		AC245407.2		BLOC1S4
FTO		CCZ1		LARP1		GNG7		CBLL1
CFC1		EMB		EPM2AIP1		MT1X		SZT2
RRAGB		CETN3		CELF4		RRP9		FKBP15
HDGFL3		NEDD4L		PCDH7		ILKAP		EEF2KMT
SAMD4B		SLC4A10		RBM3		SLC2A6		ILF3-DT
ZNF593		MRPL52		ANP32A		XPOT		GPANK1
GPD2		HEXA		VAMP3		RINT1		MON2
LARP6		CREBL2		TUT4		SNX7		HPS5
NCAM1		NUMA1		KIAA0586		TRAF3		PHF21A
USP34		SYT16		PRSS3		NCOA4		ZBTB25
NECTIN3		PNMA2		CCDC88C		PYCR1		BAIAP3
MPC2		CAMK2B		IRF2BP2		EBPL		CDKN2AIP
HGSNAT		YBEY		STEAP2		PTGES2		TAB2
SEMA6D		B3GAT3		DAZAP2		INPP5K		SMARCD2
KIF1B		PNPLA4		VPS41		DMTN		WHRN
BEX4		DHX30		LRRTM4		ARPC5L		SLC7A1
PLOD3		MAP3K2		RRP36		RABGGTA		GNA13
FAM210B		PTRH1		EFCAB14		SLC31A1		BCCIP
ACAT2		MORN4		SRFBP1		MLF1		ITPR2
GRIA2		FMN2		DENND4A		CDC42BPA		GLYR1
DIP2C		ERGIC2		OLFM1		HSBP1L1		CDIPT
SOS2		FNDC3B		ZNF721		OSGIN2		IRF6
OS9		PROX1		DUSP23		EAF2		TRIM37
IVNS1ABP		MUC13		USP51		G6PD		ZMAT5
C11orf58		MAP1LC3A		SETD5		GCGR		CBWD5
PPP2R5C		HMG20B		PPP3CA		AC007114.1		KLHL23
HECTD4		MCL1		SMIM6		UBE2J1		STAT6
RHOQ		NLGN1		TRPM3		CNIH2		UBE3C
IRX2		NAGLU		ZMIZ1		MCUB		ESR1
ARID1B		SNRPD3		NCKAP1		PKP3		SLC37A3
CALCOCO2		ZNF638		UBR5		SMARCB1		ABL2
RAB30-DT		TTR		RUFY3		SLC25A34		RCBTB2
SEC14L1		ARFIP1		MED31		KLHL28		EXOC2
RPS21		GSTK1		RTN1		FLII		AC005062.1
FUCA1		TMEM126B		NUDCD2		CABP7		GABPB1-IT1
C4orf48		FADS1		GASAL1		DNAJC3		NT5DC2
TMEM196		MEG8		ARFGEF1		KIF22		GPRC5D-AS1
MRPL47		NUDT9		HELZ		CASR		NAT9
GLCCI1		SVIP		PALM2-AKAP2		CNP		ADM
TCTN3		LRPPRC		XRN2		FNIP2		PSME3
MICU1		TMED4		IMPAD1		LEMD2		VPS26C
TRIM33		DHRS4-AS1		CBR4		AC087457.1		RASA2
ZNF580		PSAP		C12orf45		DYNLL2		ADAM15
ARPIN		ATG12		DNAJC15		ARMCX5-GPRASP2		MIR3936HG
ZFAND5		FEV		COX20		ZNF414		HERC6
LRATD1		ABR		MRPL19		NSFL1C		AC002470.1
SRSF1		PDS5A		CUL4B		ADSL		GIT2
EMP2		CD151		NUDT5		GTF2IRD1		WDFY3-AS2
AL627171.2		PWWP2A		GPBP1		BGLAP		BAG3
PPP1R10		TM9SF2		PHKB		SOCS6		ATP6V0C
GAREM1		NKTR		ACYP1		EDARADD		MECR
SAMD12		CHPF		TMEM181		COX11		SLC35A3
ZNHIT1		CD164		NPW		METTL7A		NEIL1
ZMPSTE24		AHDC1		ATP6AP1		ENTPD3		NEK7
DDX6		MRPL36		DYNC2LI1		SRM		TSPAN7
NHP2		BCL2L1		JADE1		RAE1		GAPVD1
TMED3		PKD2		PTAR1		ACTR1B		ABCB8
RELL1		TANC2		ZHX1		LRRFIP1		MED14
SKIL		RSBN1L		ODF2L		TSC22D3		REEP2
PLEKHA5		DARS		BRAF		PER2		NAAA
RNF157		CUL3		SORBS2		C1orf116		TRPT1
ZNF506		MAGED1		ZC3H6		MIS18BP1		PEX11B
FAM229B		IRF9		CPA1		SLC2A4RG		LTBP3
BRWD1		HS2ST1		SMIM2-AS1		SORD		SEH1L
THYN1		FBXO9		LINC00665		BCL7B		F3
AGA		MAML3		FADS2		MAFB		CCDC115
CRIPT		MRPS14		ZBTB4		SNRNP48		GATD1
TRIB1		SNRNP200		ARID4A		HMBS		GPR137B
TTC37		AK3		C8orf76		ILK		UBE3B
ATP2B4		MIA3		RNF19A		ZFAND2B		TAF2
LYPLAL1		SAMD1		OSBPL8		CYC1		NEK9
WDFY2		RGP1		POLK		OGFOD2		TEX9
LLPH		CHURC1		SYNE1		AATF		RC3H2
DPM3		NENF		TMEM123		PRPS1		FASN
ENY2		ATP6V1C1		SUDS3		CAPN2		ZNF121
REEP3		SEPTIN6		FGF14		NBL1		GALNT2
TRA2A		GGCT		CCDC112		COG6		LRRC28
TNFRSF11A		FAM172A		PDCL3		ZNF654		ZNF791
POLR2H		SCRN1		FAM177A1		MFSD5		CEP78
SNCB		NUDT7		VEZT		UBE2O		TERF1
NDUFA6		HSPE1		CLIP4		DDX19B		EPDR1
PCBP1-AS1		MRPS17		POLR2A		FAM222B		PDZD2
TMEM218		CTNND1		PLXNB2		ID3		TCAF2
ZNF503		ROCK2		LARS		RCOR1		RAB15
TM2D1		HOOK2		MKLN1		DLAT		ASH1L-AS1
DMXL2		SH3YL1		RALGAPA2		WDR41		RBM47
COMMD10		EML4		PLEKHM2		AC078846.1		CTBP1-DT
MRPS7		ZNF483		DERL1		NR2C1		C1orf109
MVD		ARL5A		AC100810.1		CEP164		ZNF830
CACNA1C		FAM135A		MCEE		C15orf65		RAF1
COBLL1		BCAS2		CCDC28A		BSDC1		ZNF875
SNAPIN		LENG8		COL1A1		AP3M1		ISY1
GCFC2		MINPP1		SV2A		SPHK2		MIOS
LINC02802		CHCHD5		TOMM7		SLC30A7		TANGO2
DNAJC21		RAB14		SNRPN		DDX19A		UVRAG
FNIP1		CTTN		SPINK1		RPRD1B		HERPUD2
PLEKHA1		ACACA		SIPA1L3		CTBP2		MXRA7
LINC02197		EP300		CDK12		KLF7		SNX8
SLF2		SMARCA5		TMX4		VPS8		PRKCI
OTUD6B-AS1		NCMAP-DT		MTSS1		RESF1		GABPA
LMO1		IFT43		DUSP4		HAUS6		BTD
JMJD1C		HTATIP2		ORMDL1		ACAD9		NAPG
TNFRSF14		DNASE2		IL13RA1		AC092338.3		MTPAP
RNF128		EVA1A		RIF1		CPSF7		FLNB
TMEM44-AS1		NRSN2		TMEM164		MRE11		DHX8
AK6		CLN3		FDFT1		DELE1		OTUD5
MED13L		C1RL		NCSTN		TIMM8A		ACSF3
ZNF226		MRPS28		ZNF281		PHKA2		CLCN6
SRSF4		APC		NECAP2		MDC1		TRAM2-AS1
FAM171B		SARNP		TMEM131		EEPD1		RC3H1
TGFBR3		MID1IP1		STX17		WDR37		ZNF677
SEPTIN11		CLDN7		KDM5A		AL512625.1		MFSD14B
TRA2B		DDX3Y		UBAP2L		GPX7		FKBP1B
G6PC2		IFIH1		MAST4		ELP1		ZSCAN30
SUN1		DFFA		AC008608.2		SAMD9		SIPA1L1
AC010642.2		MMAB		ECE1		MACROD2		ZDHHC9
MRPS18C		RABAC1		ATP5MPL		LONRF1		GNE
AL592183.1		MIER1		PRXL2A		ZNF621		MARF1
STMP1		MLLT6		ELMOD2		KCNK16		MOGS
PLA2G1B		PLAC8		AKT3		PCGF3		FBXO28
ZNF37A		GNPTAB		CHRAC1		ZNF83		CASP4
RTL6		F10		BIRC2		BCDIN3D		AMZ2
DSTN		TP53BP1		ITPR3		CARNMT1		MTG2
ZNF706		KIAA2026		CHD2		PRRT3		CDK5
ZNF207		GCH1		C4orf33		COX10		UBE2G1
MEST		ITGAE		PGM2L1		THAP7-AS1		AP3B2
CHD6		GPI		SPAG4		HSPA2		SLC25A21-AS1
SREK1IP1		RRBP1		LMO2		LINC00884		CYYR1
FASTKD1		NAGK		CNBP		FRS2		DNAJC27-AS1
UBE2W		CDS2		CSNK1G3		TMEM19		RAB24
ATP6V1D		PGLS		ARX		TECPR1		TIMM21
PRNP		SRD5A3		PSMB9		CCNI		NARS2
LINC01128		RWDD1		KRAS		ELMOD3		SH3PXD2A
NCL		IARS2		RTN2		C16orf58		DLGAP1-AS1
TBPL1		USP48		NDUFA1		LINS1		FAM53C
GIGYF2		BDP1		DLG1		KBTBD2		IKZF5
RAB6B		NBEAL1		ZNF292		CEPT1		YIPF1
SMC3		MED29		GOLPH3		DDX10		ERCC6L2
PRKACA		ACAP2		MAT2A		DNASE1L1		AUXG01000058.1
ADAMTSL2		PTPRA		TMEM256		RNF8		ZNF708
SSX2IP		THNSL2		MFSD1		SLC38A7		GTPBP10
RCAN3		RAB2B		CRB3		SLC25A44		ATG13
KPNA6		ARID2		DNM1L		ZNF790		TMEM161B
EPC1		LINC00667		FAM102A		DEPDC5		TRIM9
SPTAN1		MLXIP		EMC6		TMEM237		DSE
WIPF2		QSOX1		UROD		ZNF518B		BOLA1
STXBP5-AS1		LTBR		EPB41L3		ERLIN1		DLG5
RGS9		SLC30A8		SPPL2A		EHMT1		STIM1
EPG5		ARHGAP1		RERE		RNGTT		QTRT1
DTX3		SESN1		ATPSCKMT		FGFBP3		SMG5
ANKRD17		PKM		AL451165.2		NPHP3		CCNK
UBTF		ZNF720		C2orf76		OCLN		FBXO41
SLC25A53		NOMO1		CLCN3		TAPBPL		ZC3H8
RIPPLY2		CMSS1		MRPS12		TAF3		QSER1
PTPRF		RAD21		NUTM2B-AS1		TRAF2		CXorf56
SLCO3A1		ANKRD65		GNB2		TMEM161A		MBIP
GALC		PDZD11		SLC35G2		FZR1		RNF214
NCOA1		CNOT2		SIAE		EEF1AKNMT		HMOX1
LRIF1		CTBP1		ABLIM1		AK9		NFX1
SLC39A6		GSPT2		USF2		CCDC18-AS1		NAXD
NHLRC3		CACNB2		QSOX2		MAPKAPK5		LRP12
UBA1		SERPINH1		TMCO1		NUP153		MINK1
TMX3		BSG		BEX2		RIC8B		GNAI1
TFRC		CCDC47		STOM		RNF138		SPG11
UBE2Q1		PI4KA		RALGAPA1		POLB		ETAA1
RALGAPB		IFNAR1		RBP1		RREB1		MFSD8
TOP2B		RAB11B-AS1		CHORDC1		BCS1L		RBL2
WWOX		LONP2		TM9SF1		MAP7D2		TRNT1
TBCA		SLC50A1		ZNF90		PDK2		SUMF1
THEM4		SREBF1		ZNF462		DPP9		RNF14
AC004540.1		PHYHIPL		TSPYL5		LRCH3		ENTPD1-AS1
ZBTB41		SNRNP70		SLC39A13		SEC22A		SYT17
KDM5C		NOL8		POGLUT1		C2orf15		TWISTNB
ABCA2		RNF220		KDSR		LIPA		SECISBP2L
MAPK8IP2		EXPH5		TMEM161B-AS1		BCL2L11		ZNF213-AS1
AHCTF1		SPINT1-AS1		YTHDC1		UBA3		HMGXB3
ARMC10		NASP		ERLIN2		LINC02106		TM2D3
TRAPPC6A		DLEU2		STMN3		DGKE		TP53INP1
AKAIN1		KISS1R		CA11		AL445524.1		RUVBL1
NSF		HIVEP1		UBE4A		HDAC6		LYPLA1
KMT2C		MISP3		CHM		KBTBD4		EXOSC3
REX1BD		KCNMB2		PREPL		ATF7IP2		GCNT1
XRCC4		WDR82		NHLRC2		TNPO2		LPIN2
KIAA1109		TBL1X		SCARB2		GK5		CCSER2
SCG3		UBE2Q2		DUSP5		NAF1		GARS-DT
DNAH14		HERC5		ZMYM2		RBM48		MANEAL
RBM39		ASRGL1		SREK1		AC096564.1		CTDSP2
CCDC151		PIN4		EPC2		CHGA		NFYC
PSMB3		IST1		SRSF6		POLI		RBM33
BROX		SPOP		PAFAH1B3		HSPA6		KLHL5
NR4A2		HMGN1		PSMD10		AGO1		WDR12
FAM3B		COMMD2		SLC39A1		FBXO16		VPS35L
KAT2B		ZFHX3		ACTG1		NAA25		NIPA2
NUTM2A-AS1		MRPL34		APEX1		GCN1		PCBD2
TUSC3		TUNAR		CWC22		AC023157.3		ARRB2
CKAP4		TIA1		PRPF4B		PRPF4		MANSC1
SPATS2		ANGPTL2		AEBP2		ZNF26		PIGV
PARM1		ROR1		CCAR1		ZNF43		MKNK1
PDCD4		EPHX2		CCPG1		ZNF134		HCFC1
CERS2		NCBP2		PANK3		MFN2		STRADA
FAM174C		AL450384.2		COBL		POT1		KIAA0319L
AP000873.2		45357		VAT1L		ANKRD13C		WDR20
B9D1		CRIP1		FAM222A		MAP2K2		SETD2
ROMO1		PCM1		TIPIN		RAB35		NCOA7
SUGP2		VAV2		KHSRP		PIGL		TMEM127
TMEM134		LYRM9		LNPK		AGPAT4		HEATR5A
BX890604.2		LYRM4		PSMG4		TMEM116		TRMT10B
CHCHD7		TMEM209		SNRNP27		FBXO32		CCDC43
ARL14EP		TMCC1		ZMYM4		ZNF559		CCR10
UBR3		KRTCAP3		FRY		DENND2D		FKBP14
MBNL1		SHPRH		NIPBL		KCTD18		CUL4A
KRIT1		MTIF3		TXNDC15		ZDHHC16		AC005562.1
NECTIN2		PRPF18		AKAP9		AVL9		AASDH
45360		RAB10		RNF213		LRRC73		USP32
TIMM10B		EXOG		PKIG		HSPA4L		AC026304.1
PDE4DIP		NUAK1		PCSK7		TNFAIP1		DOP1A
PTPN11		RPL38		PRKCE		TIMM29		AC080132.1
FAM155A		ZNF814		MED11		LINC01146		PLEKHM1
ARHGAP21		HNRNPUL2		LGALS8		AP1G2		ZFYVE27
DYRK3		DGCR9		HNRNPA1P48		STYX		INAFM1
MAPK13		EIF2B3		RAP1B		RALGPS1		PPP1R36
SLC6A17		SPACA6		SLC38A10		PTOV1		CREBBP
ZNF24		ESRRG		ADAM10		POLR2D		QARS
MAP4		HMGCR		DIAPH1		PABPC1		SLC25A51
PURA		SETBP1		FOXO1		ADO		LCN12
AKAP11		RCN2		TOLLIP		IL17RA		IRAK4
HSPA12A		FZD3		ZNF664		USP9Y		KANSL1-AS1
NUP210		ITPRID2		CPA2		DGLUCY		ADRA2A
LDLRAP1		ORAI3		PNKD		GPHN		RABL2B
TCERG1L		JPT1		PAGR1		EDRF1		SMARCAD1
ACYP2		SPTB		DDX25		AC040169.1		KLHDC10
TTC14		TMEM68		AMDHD2		TMBIM1		TCF7L2
MEIS3		CNN3		SNAP25		TMEM214		ANKRD54
TMED5		MAP3K4		TRIP12		ELMSAN1		MTMR7
RNF141		LCLAT1		PBDC1		FAM27C		TBC1D14
IFT81		GGT7		WNK1		GTF3C4		MRPS11
SLC11A2		GCK		H3F3B		TUT7		ZNF181
PRKD3		TMEM176A		ANKRD49		ZNF76		GMCL1
TSHZ3		ANAPC16		KBTBD3		EDRF1-DT		KMT2E-AS1
MGMT		ABCC5		RSPRY1		MAU2		PMPCA
HSD11B1L		MAPK9		THEMIS2		LPCAT4		ARHGEF28
DNAJB14		MRPS30-DT		WDFY3		FAM168B		NFATC2IP
RGS17		SIM1		C12orf76		TBC1D8		ATP8A1
GNB5		USP1		LIG4		ANKS3		SMG6
MEGF9		ARHGAP5		DHX32		ANKFY1		IKBIP
AC002467.1		MFSD10		GBF1		PTPRK		LINC02256
C8orf33		YAF2		WDFY1		MX1		ZNHIT6
GPRIN3		TMEM50B		NDUFS1		PXMP4		OSBPL9
OPA1		SUSD6		METTL27		TUBB		PAUPAR
LARP4		LIX1L		U2SURP		AC007541.1		TRAK2
FAM98B		DENND10		RBM6		TBC1D17		GABPB2
TSEN15		CD2BP2		GART		NELFA		HACD2
ITGA3		STMN1		CCN3		GPN2		DMXL1
PYROXD1		ZCCHC2		SNAPC3		SLC8A2		MAP2K4
MRAP2		DNAJC24		APOH		EDC3		PLK3
TRIP11		LIPE-AS1		WASHC5		RORC		UNC79
TMEM87A		ZMYND8		PMEPA1		A1CF		PIK3R2
AGPAT1		SMIM20		CERT1		RAB40C		AC008443.5
LINC00261		UBXN4		WBP4		NET1		SLC25A37
CDKN2C		CLINT1		GINM1		USP38		GOLGA7B
FYN		RPS28		RSRC1		USP4		JADE2
SPAG9		RBM23		NSMCE4A		ATF3		SOCS2
LINC01099		AUH		OXR1		LINC02352		FBL
WASF2		ATP2A2		OGT		SNAP91		POM121C
AC092329.4		SPTBN4		APTR		AC106791.1		RUBCN
FN3K		TMA7		SCGN		AC068473.5		GOLGA1
BMS1		CHROMR		COG2		OTULIN		ZNF737
UNC5B		ZNF286A		RAPGEF6		SRD5A1		ZNF609
SPAG16		LMBRD1		ATXN1		RAP2A		PDE8A
DDX46		YME1L1		ARHGAP35		BTBD2		DNAJC16
RTL8A		PDK3		SDCCAG8		PELP1		PMS2
SELENOT		RABGAP1L		FXYD6		SIGIRR		ZCCHC8
SIX2		CELF1		ZCCHC14		VRK1		TTLL3
FLYWCH2		TUBA1B		WDR33		FAM189B		CDKN1C
CLCN4		PHLDA3		LMBR1		PARD6G-AS1		ACVR1
MEG3		CAST		GPATCH2L		TLCD3A		HIGD1A
RPL22L1		TANK		AL022068.1		HSP90AA1		EXOSC4
RSF1		TRAPPC9		GOT2		ZNF358		TBK1
ISCA2		AC025159.1		GMPR2		AC092666.1		DPP8
CEP290		SLC39A9		SLMAP		GPAT3		AGAP3
IGSF8		ID1		JOSD1		DUS4L		TAF1B
SERTAD1		QKI		RCN1		CRYBA2		RELL2
PWWP3A		EXD2		ZNF493		ZNF566		TAPT1
PPP1R3E		RAB9A		HSD17B11		SOD3		MROH1
P4HA1		TMPO		EXOC3-AS1		ALKBH1		OSBPL10
IDH3G		PIAS2		CDK6		PARP2		DGCR8
OMA1		CTSF		TAF15		CBR3-AS1		LINC02762
SH3BGRL2		AC060780.1		FER		MNT		MFSD14A
YIPF4		SYNRG		SLC41A1		GATAD2B		PCGF1
TEAD1		C14orf132		MAPT		UGDH		AL050341.2
ESYT1		DCAF7		AC090152.1		G2E3		PPIC
RBBP4		DUSP11		SLC39A8		OGFOD1		EID2B
ZNF518A		SDK1		DAPK1		SPATA2L		KIFC2
ATR		PPP2R5E		ARHGAP29		CENPQ		UBN2
AC008124.1		PUM2		RORB		SMKR1		GPR137
SZRD1		TRIM69		GSTM3		BEND5		NIP7
AC006369.1		CEP162		ANTKMT		GLS2		TOPORS
PAXX		PHACTR4		RWDD3		TRMT2A		AP5M1
TP53I3		C17orf49		WASHC2A		WWP1		RNFT1
TAF9		MFSD12		RNF11		ZNF592		ZDHHC13
SLC12A5		PIK3C2A		DECR1		ARL8A		NFKBIZ
SPON2		WDR36		URB1-AS1		TSC22D2		AGTPBP1
ANAPC15		ASF1A		CHD7		TTPAL		RCC1L
TCEA2		SMIM15		DPF2		EXOC3		CAPRIN2
ACSL1		RAB6A		MYH14		STRN4		PRPH
SERPINE2		SHISA5		PAFAH1B2		DUSP16		DNER
SFXN1		ABCF1		MLH3		LINC01014		AL627171.1
ALDH7A1		TMEM138		POLR2B		SLX4IP		SEC16A
DTX3L		ENTR1		PIGT		TBC1D10B		STPG1
COQ7		SNX6		ZNF599		PDHA1		HNRNPA0
LDLRAD3		ZNF626		AC008267.5		SPATA13		TRPM7
SLC35F6		GAS2		GGCX		GXYLT1		CHST8
LAGE3		ANKHD1		NCOA2		AC020916.1		PKIB
MANEA		KIAA1586		C2orf49		USP5		TRMT5
MOSPD3		ORMDL2		BX284668.5		MED7		N4BP1
FAM133B		ARL15		FAM71E1		POLR3D		CCNT1
YTHDF3-AS1		CYFIP2		NTMT1		TICAM1		BEND7
SUZ12		NOC3L		ATRNL1		TRIM38		AC074117.1
TUG1		LCA5		ZNF248		LMAN2L		METTL6
CRELD2		SBF2		GUSB		AP5B1		MCCC2
LRRTM3		HIST1H1E		LIMA1		FBRSL1		GSK3B
CPNE1		CTR9		FAM207A		MTRNR2L1		IPP
TJP1		ABHD14B		FGD4		B3GNT5		FAHD2A
RPE		COPB1		MYT1L		C1orf56		PPP4R1
LEMD3		ATM		NDUFS7		DIRAS3		PHOSPHO2
APOL6		LOXL4		AZIN1		KMT5C		TBCK
MEIS2		TMOD2		SF3A1		ZNF766		PBXIP1
CNPY2		MED6		BAD		STX1A		BAZ1A
CALCOCO1		TMEM107		CEP170		PRKD2		FANCL
LONRF2		PYURF		CLCC1		BORCS6		UNC119B
NREP		ICA1L		SYS1		CDC34		USP36
GEMIN8		GLA		SMC2		LSM12		ZNF260
SPRED2		RNF146		SLC23A2		LXN		SLC25A33
RNF150		HMGN4		MED19		SH3GLB2		METTL15
ST5		PTPN1		FKBP7		BHLHE41		DNMT1
IDNK		SNX19		NIT1		MZT1		UBALD2
INO80D		LRRC24		ZBTB44		CRY1		SMARCD1
OGA		BANF1		MBD5		GATD3B		ST3GAL2
COPA		LRMDA		NSD1		ATP5F1A		CASK
KDM2A		ZNF268		UBE2A		GALK2		HCCS
DYNC1H1		NEO1		C16orf87		LLGL2		AC025181.2
AGPAT3		HTATSF1		TET2		ENPP2		CCDC97
SUCLG2-AS1		ANO5		SDF2		NCK1-DT		ABI1
CLCN7		NCOA3		TRIM56		RGCC		FAM83F
GALNT1		MCF2L2		TTLL7		RNPC3		CNTLN
BZW2		AKT2		CHCHD10		BRAP		P3H3
SNX13		USPL1		CCDC66		MSANTD3		AC138649.1
ZNF655		TMEM18		HERC1		PEX14		SPSB1
SNX14		CELF2		PNPT1		ABCD3		LRTOMT
ARMCX6		TOR1AIP1		BRD4		DHPS		SLC35F3
CNBD2		ZNF770		SF1		ELMO3		CSPP1
SEMA6A		SNRK		MYT1		LCN2		HDAC5
SYAP1		FNBP4		RPAP3		TMEM203		IL32
PPP4R3B		SNHG15		CENPV		SLC25A36		ESYT2
PPHLN1		PCMTD2		CAAP1		TP53I13		RAB40B
FBXW11		THAP4		ATP10D		INTS5		PDPR
CNPY4		LINC01725		FAF2		CDR2		VARS
GALNT8		RNF185		BMPR2		GSKIP		LRRC49
TMEM106B		MSANTD4		HACD1		GSN		ZNF557
TRIO		C11orf74		MVK		MRPL21		ZNF568
MPRIP		KLHL9		PNKP		C15orf39		UBR1
ROBO1		METTL18		RIMBP2		APBB3		SLC39A4
KLHL8		TRAF3IP2-AS1		RMDN1		ST3GAL5		TTC21B
SMG1		PHACTR2		B4GALT5		DIPK1B		C11orf24
TMEM35B		SLC25A13		PRDM2		AKIRIN2		BCKDK
CS		SLC35A1		ZC3HAV1		GHITM		RAB9B
ATL3		KIAA2013		EP400		ATP6V1E2		NECTIN1
ASPH		CLASP2		DDA1		SNX15		IPO8
THAP6		RNF20		PRXL2C		RMND5A		INTU
BOD1L1		CD5		KHDRBS1		TBL3		TNRC6C
TMEM176B		ITPA		GRIPAP1		CCDC86		GEMIN2
PPP1R2		IRF1		IFT88		TTC7B		PIK3R3
VPS13A		HLTF		TCTEX1D2		PACSIN3		TP53INP2
PARD3		TACC2		TJP2		ANKRD40		SCN3B
LIPT1		CEP44		KIF5A		DYRK1B		AC108047.1
RAB5B		TASOR		RIT1		PELI3		PARP14
DDX42		TSPO		ACVR1C		METTL1		ACAD11
BOD1		BIRC6		TAOK1		PKP2		PAXIP1-AS1
AL136454.1		ZNF717		UROS		AC139887.2		AKR7A2
BAZ2A		MVP		SIRT2		TARS		NABP2
SHROOM3		FBXO44		KPNA5		JAGN1		AL118558.3
SLC35E3		SMAP2		SPG7		WDR74		PTBP2
DDB1		CCDC110		MICU3		PPID		RPUSD3
SAMD11		SS18L2		AC015871.7		NQO2		CXorf38
C16orf91		AC244090.1		CHD9		MRPS35		DEUP1
ERG28		SHROOM1		MRPL18		ANKRD13A		FAM120B
CSAD		AC092803.1		PARP4		EIF3H		NSUN4
DIP2B		CSTF3		FBXO21		BNIP3		UBXN8
CCDC14		MTX1		WAC		DNM2		ANXA3
MIR210HG		FDPS		LYSMD3		FADD		DOLK
JMJD8		RAB17		KAT6A		UBXN1		HMG20A
POLR2F		PIK3CD-AS2		CDADC1		ERAL1		BTAF1
LINC00342		CIPC		EIF3J-DT		UBL4A		ZNF224
AL158152.1		FAM131A		INO80B		TRIP4		AC006504.5
SELENOP		TULP4		CLNS1A		UBE2S		DLK1
PLEKHA6		DDX27		SLC35C2		GDI2		TOPBP1
B4GALT4		ICE2		NEMF		ARFIP2		B3GALNT1
CCL28		THNSL1		FAM20B		PSMF1		ARL6
MECP2		RNASEK		SPACA9		MIR22HG		MAPK14
CCDC186		SNHG10		PPIL2		PKN1		SLC25A32
STK4		GLMP		SF3B3		RRP8		SGTB
BCAM		FAM210A		MRRF		PSD3		PHF12
SPATS2L		TIMM9		C6orf62		NKAPL		LRRC57
VEZF1		SLCO5A1		ACO1		UQCRC2		RIPOR1
BMI1		TMEM245		POGK		INTS11		ERCC4
GPR155		ATXN2L		NCBP3		DXO		N4BP2
PIGM		FUBP1		ID2		ZNF680		FITM2
LRBA		RIMS2		TCTA		DEAF1		TUBB3
AC015871.1		CACNA1A		INPP5F		RHNO1		SND1-IT1
ARRDC3		ITFG1		TMEM178B		BOP1		MPDZ
POFUT1		KAT7		SOX5		SSTR3		MXD1
HDHD3		NDUFA11		AF106564.1		C22orf42		MSL3
MRNIP		TRMT13		MTR		NUDC		GLRB
FEM1B		ATRN		PCYOX1		MNX1		RTL8B
ALDOC		PCLO		MTMR9		TRNP1		CANT1
MPPE1		DTWD1		IFNGR1		CDC42EP4		SNHG19
ALOX12-AS1		STARD7		C2orf74		NDN		LINC02693
PLCL2		ZNF264		SKI		PIPOX		TLCD5
EDEM1		BRD8		PTPN20		STUB1		BIVM
GALNT11		PAK2		EEF1AKMT1		CCT7		KDM4B
ZNF584		TENT4B		WDR60		PPIF		TSR3
SMAD2		XPO1		PCGF2		FAM160A2		CAMK2N1
ENTPD4		SGSM3		ELF2		LAS1L		PEA15
DLG2		AL590062.1		MED13		MYCBP		TESK1
ANKH		AL662844.4		STIM2		HSD17B8		TUBB2B
SUPT6H		EXOC4		SMAD4		MAP1A		ABHD18
IER3-AS1		TRUB1		GRINA		CERS4		MYLIP
TFB1M		REG3A		HERC3		CCDC12		TYSND1
ZNF322		MTREX		FAM8A1		LINC02482		ST3GAL3
TMEM51		RPARP-AS1		ARL8B		DNAJB9		YEATS2
NDRG3		PTGR2		SOBP		CCNQ		SLC18A2
ACACB		PRRC2A		RNF103		IFITM3		SLC30A1
BCAS4		BRIX1		MAPK1		P2RX4		ATXN7
PRKRIP1		SRSF8		IGF2R		KIFC3		MAFA
BNIP2		QPCT		UBE2L6		YARS		DVL1
EFR3A		WSB1		RAD51-AS1		GARS		PSEN1
CHD4		RNF19B		NSUN6		PPP1R12C		ATF4
AZI2		YPEL2		PRPSAP1		VAMP5		PHRF1
AC137932.2		MAN2B2		WRNIP1		C19orf73		MTHFD1
SSH2		NDST2		KLC1		DCXR		ZNF346
TM9SF4		ARHGAP18		PHC3		CDK5R2		AC132217.2
MAFF		SAAL1		KIAA0895L		SVOP		CCS
TAOK3		C6orf226		LSS		STXBP2		RNF149
PPP2R1B		SLC15A4		ACIN1		TTC8		RAD51D
ANKRD10		HPCA		AL135925.1		IPO13		PDLIM2
SORL1		ZBTB10		TTBK2		RIN1		UBE2M
BPNT1		MED16		STK32C		MPST		DECR2
CIC		FNBP1L		GPALPP1		SELENOW		ENO1
SPTY2D1		ZBED5		AGPAT5		C1D		GIPR
CHCHD6		PUS7L		LENG1		EHBP1		LMBR1L
AFF1		OXLD1		CCNL2		PROCR		SLC35E2B
C5orf56		SF3A3		KIF13A		CAVIN3		AL592078.2
MRPL53		CCDC125		TSTD3		ASB16-AS1		METAP1
HIGD2A		POMGNT1		TMEM158		PSMC1		DLG4
AC006333.2		ZFP91		NGRN		SLC25A1		SETDB2
RUNX1T1		C5orf63		BRD3OS		NAT16		BID
SUPT16H		NFKBIA		TSHZ1		CD302		NACC1
SNX1		C19orf25		TPGS2		BX537318.1		SMG9
ENPP4		ZC2HC1A		PKN2		SAE1		FAM117A
ZC3H7A		UBR2		C2CD5		HOMEZ		ASB9
TRAPPC11		MBD4		TUBE1		APCDD1L-DT		TGFBR3L
CTXN2		C9orf40		TTL		STBD1		PGM3
NXT1		MMP24OS		JAM3		TRAPPC12		MMP7
ST7L		AC005261.1		DNMT3A		ORMDL3		PRR15L
DYNC1I1		DYRK2		SPEN		CAPN13		MTFR1
IP6K2		THOC1		Z93930.2		DANCR		UCP2
MADD		DIDO1		MYCBP2		CHPT1		IGFBP3
CPSF2		COPS8		CLGN		TIMM23		KIF9
TEN1		AC097534.2		SPRYD4		SCAMP1-AS1		RAVER1
RNF216		BCOR		TMEM159		TTC28		ENPP1
NUDCD3		RAPGEF1		ITSN2		GUCD1		CMBL
DYRK1A		HIVEP2		PLCG2		RNF180		SRP72
DCAF8		ZNF761		EPN2		ATP13A1		RSU1
EPSTI1		TRIOBP		SP100		HSPB6		ATL2
PPIL4		METTL21A		KDM5B		PTPRM		EPB41L4B
PEX26		ELP3		PPP1R8		FAM214A		ATF5
RPLP2		ERGIC1		CD55		NR2C2		SLC2A1-AS1
SLC25A45		CDK13		INTS6		TRIM41		C11orf54
SNHG25		GFOD2		MAP6		PCCA		GNAI3
GKAP1		VPS26B		DEDD2		STK39		RNF187
FAM13B		RABGAP1		FOXN3		ZNF25		KPNA2
CMTM4		DCUN1D5		PRPF39		WAPL		SLC35D2
SERTAD4-AS1		TMEM205		TUBGCP5		DGCR6		DUSP8
TCEA3		PURB		ETV5		GTPBP1		WHAMM
CPPED1		UPF1		PCNX1		EMC1		STK33
ARIH2OS		RSRP1		INSIG1		PTDSS2		TOR2A
USP33		IMMP2L		SOCS5		ARHGEF7		MXD4
ERRFI1		ARHGAP5-AS1		SNHG18		UNG		PPP1R14C
CYBC1		MYO9A		PARP8		TRIM52		DZIP1
EDEM3		SOS1		LAMA5		RILPL2		HYMAI
WDR61		ABHD10		PCYT1A		TMTC3		SNHG12
TRAPPC8		MAP4K3		TWF2		AC064836.3		COG8
OSTM1		SRGAP2C		STRN3		C5orf30		LINC01370
UGGT1		PLIN3		YLPM1		NFKB1		PXMP2
HSPB1		THAP1		GGH		LNX1		SLC25A28
PTBP1		ZNF836		FZD6		XPO6		LINC02321
ROM1		CIAO2A		WDYHV1		TMEM168		PSPH
CNKSR3		LDOC1		RORA		NUDCD1		ADI1
PPP1R3C		TRABD		GATAD1		AP3M2		BCAT2
FGF14-AS2		ZFYVE21		NOP14		PARVA		LUCAT1
WDR25		ZDHHC5		RTL8C		TCEAL6		FIBP
PHF5A		FYCO1		ZC3H13		FBXO6		PHKG1
PRH1		WDR73		AC068205.1		UBP1		SLC16A12
DCTN4		NRCAM		RBM12B		UPRT		HLF
CDC23		CEP57L1		TRAPPC2		MEPCE		SYNJ2
COQ4		XPC		IFI30		TASP1		AC013275.1
CHRNB1		WDR26		CFAP65		PLEKHB1		MRLN
DOCK7		GINS2		TRMT9B		ITFG2		TUBB4B
SLC7A14		ACSL4		UBE4B		CDKL3		HEXIM1
MED23		TMEM267		GPNMB		NAA16		B3GAT2
VPS13B-DT		VWA5A		NRDC		CORO7		COPG1
NELFCD		RINL		CFLAR		DENND4B		SENP2
ENDOV		RARA		CDIP1		ZNF420		UPK3BL1
TENM3		GPRASP1		TBC1D8B		LINC01089		PANK2
FURIN		SLC25A46		MXI1		FAM226B		CD24
MOB1B		PPP2R3C		HECTD2		OTUD4		PPP1R3F
RFESD		KLHL24		C5orf15		LINC00271		GLIS3
HSPH1		THADA		RAB8B		PIKFYVE		YKT6
SOCS4		CLK4		BDNF-AS		INPP4A		PPP3CB
WDR7		ZNF131		ZNF780A		AC091729.3		ERCC3
POGZ		KLHDC8A		TENT2		ELAC2		CYB561
MIGA1		SLC38A4		HMGCS1		TRIM61		RTCA
P2RY1		RAB29		GNPDA2		ZNF23		DDIT3
PRMT9		UHRF1BP1L		TBC1D30		WDR75		RNF34
FAM91A1		RXRG		FAM219B		LTO1		PHB2
SPTSSB		SPC25		KIF2A		PLSCR3		ASB1
C8orf88		C12orf49		KANSL1		FLVCR1		TRAF4
ZFPM1		ZFP90		TSC1		VPS52		KDM3A
NDFIP1		DSTYK		LRFN3		RPS6KB1		FICD
NAIP		UBE2G2		LCOR		PIGZ		RCAN3AS
LSG1		HERC4		DNM1		RBM41		COX7A1
RIOK3		POLR2L		RBM22		C14orf28		MT1E
UMAD1		PRKAG2-AS1		ZNF146		SALL2		AP1AR
DCUN1D4		ATE1		ASXL1		MBD6		EIF4EBP1
NBR1		NR1H2		COL27A1		ERV3-1		KIF1C
CD44		FKBP9		INTS6-AS1		SDCBP2-AS1		MT-ND2
HBP1		ARMCX4		ITPK1		NFXL1		AKTIP
AL355001.2		RHOC		ELOVL4		STOML1		FAM167A
TFEB		NPTX2		ACTN1		ARMCX5		LONP1
RB1		DCPS		ATP7A		TMUB2		ETNK2
TAX1BP3		CTCF		TBC1D5		ALKBH6		EBNA1BP2
RBM18		POM121		ZNF827		AGPS		KLHL12
RABEPK		HDHD5		TOX		CXCL16		REEP4
MYO5A		TRMU		CRTC3		NSMAF		SHKBP1
SCAMP4		USP15		OIP5-AS1		ABCG1		SMAD9
NOC2L		NPEPPS		SCAF8		PIP4K2C		DDX39A
AC113410.4		AC018647.2		STARD4		PPP2R2C		SLC9A3R1
IREB2		PAXBP1-AS1		NF2		ANKRA2		ALAD
RASSF8-AS1		TMEM8B		ZCCHC10		MARCKSL1		KAT5
STAT5B		JAKMIP2		BICD1		MAOA		GZF1
NT5C2		FDXR		DNAJC7		NINJ1		TBC1D4
NDUFA4L2		MTF2		KIF13B		LANCL1		TUBG1
OTULINL		SLC26A2		CBFA2T2		MCM3		SNX17
TRPC4AP		GNG2		PFKM		NIPA1		CDK2AP2
PRRC1		EIF4G1		TWSG1		NDUFAF7		ZNF277
SELENON		ELF1		MRPL55		HSD17B7		OSER1-DT
ELOF1		BORCS8		ARMCX1		FAM161A		ME3
CYFIP1		HSPA13		RFT1		TNS2		CACNA1H
FBXO11		MTHFR		POLR3K		NAA35		PFKFB2
ZNF444		LRWD1		SUPT20H		CNPPD1		MTHFD1L
ORC4		ZNF512		SLC25A23		PACS2		XAB2
AGAP2-AS1		PDGFRL		EBP		NCKIPSD		PGD
EIF1AD		PSMA3-AS1		SHB		TXNRD2		TRIB3
TRIM44		HNRNPUL1		CLDND1		ALAS1		CELF3
TBC1D9B		MDM2		ATG7		TCERG1		LMNB2
MICAL3		ANGEL2		DDIT4		MTMR4		IMPDH2
ID4		MFSD4B		MITD1		DENND4C		NOSIP
MIR100HG		YTHDF3		ZFAND3		GALNS		GMPPA
NR3C1		PTPN13		ZNF793		SKIV2L		SLC35B1
DDX23		MPP1		SESN3		RFXAP		PLCH2
ABHD11		SETD4		CCDC93		RGL1		CAMKK1
GPATCH8		GFER		DESI2		RFC2		RNF126
CRYZ		CARMIL1		CREB3L2		CHIC2		AC093673.1
CKAP5		ECHDC2		PHTF1		AGO3		ME2
SOX9		DENND11		AC004812.2		TFPT		CLTB
C1orf131		VLDLR		ALG9		KDM4C		LRCH4
TK2		RIDA		MCM3AP		SNTG1		ILF2
RNF13		ATF1		AC016876.1		ENDOG		C15orf48
VPS45		ATF6		CCND2		GDAP1L1		C17orf100
RLIM		ANKIB1		LAMC1		NDUFAF5		ALOX5
WAC-AS1		ELK4		PRUNE1		NR1D1		KIF12
C18orf25		CASD1		UGCG		RFX2		CPEB1
ALDH18A1		LYRM7		CPB1		ABHD17A		PRDM4
RPRD1A		WWC1		AGO2		PPP1R15A		WARS
MOSPD2		CREB3L1		FAM174B		VRK2		CYP27A1
TRAK1		ELP6		ENOX2		CHMP4C		ACADS
FAM241B		CLOCK		45359		TMEM184C		ATAD3A
FOXO3		AC006449.6		PTPN23		MIPOL1		IMPDH1
C17orf58		WASHC2C		SLC39A3		SLC26A11		PPL
QDPR		WDR59		ZNF141		TOM1L2		GTF2F1
C5orf51		PIK3R1		AFTPH		C18orf21		GPSM1
NUP160		RGL3		GPBP1L1		ERN1		MRPL10
ZNF576		TMEM87B		CRNKL1		ALG12		EIF3D
NNT		TASOR2		TEFM		UCHL1		PHLDB3
GLIPR1L2		PAPPA2		GLB1		TYW5		PDXP
RGN		THUMPD3		AKAP1		GALT		MTHFD2
PHYKPL		RADX		SLC4A1AP		ORC2		GORASP2
TTC28-AS1		THG1L		DNAJA4		ZNF263		FBXO27
AP001160.3		AL354920.1		PRSS23		MINDY1		CEBPB
RNPEPL1		KCNQ2		CARF		INTS8		IL17RB
AL121832.2		HES1		AGAP1		MCC		RNF2
DAG1		HES4		CD99L2		SERPINA3		C6orf47
ZDHHC14		SLC43A2		BET1L		MRTFB		MESP1
CUL5		STX6		LINC00900		ALKBH4		MPP2
SLC5A3		TOLLIP-AS1		SMPDL3A		TMEM74B		DAPL1
REV1		GPAT4		TOGARAM1		NUMBL		HILPDA
AKAP13		PCNT		PPP1R12A		NCLN		TALDO1
TNFSF13		IDH3B		CLPB		AP004609.3		EIF5A
SENP7		STRADB		AGL		IP6K1		RMC1
C1QTNF4		AC005670.3		IKZF4		PHF7		C1orf127
RAMAC		CMC4		NCAPD3		CABIN1		FAM118A
RFX1		LPCAT3		GEMIN6		MNX1-AS1		RAC3
CRTAP		PNLIP		ZNF254		CAMK2N2		GGA2
AK4		WDR11		NAGPA		ATP11B		SLC25A5
USP10		SPPL3		CD14		PRKAA2		AP002387.2
SCAF4		PPP1R9A		TAP1		AC005076.1		HIST2H2BE
PCIF1		OGDH		RUFY2		FAM160B1		UNC119
RPS29		TFAM		RXRA		SMYD2		ZNF165
TXLNG		MFN1		CCDC159		SRRM3		RPS6KB2
NELFE		ZNF75A		ELP5		TXNDC11		KRT7
USP25		AQR		CDCP1		FBXO34		EIF4B
ZDHHC24		TMEM192		SH3KBP1		RPS6KC1		AP002381.2
GP1BB		ARID3A		UBTD1
